# Supplementary material for: Integrated Multi-Omics Identifies Core Molecular Targets in Cerebral Venous Sinus Thrombosis-Induced Brain Injury
Source: Biomedicines. 2026 Jul 16;14(7):1594. doi: 10.3390/biomedicines14071594 (PMC13406610; doi:10.3390/biomedicines14071594)
Supplement: Supplementary file 1 [file biomedicines-14-01594-s001.zip]

Archive with 3 entries (3 files):
- Supplementary Figure.pdf
- Supplementary Materials and Methods.pdf
- Supplementary Table.xlsx
