# Supplementary material for: Integrated Multi-Omics Identifies Core Molecular Targets in Cerebral Venous Sinus Thrombosis-Induced Brain Injury
Source: Biomedicines. 2026 Jul 16;14(7):1594. doi: 10.3390/biomedicines14071594 (PMC13406610; doi:10.3390/biomedicines14071594)
Supplement: Supplementary file 1 [file biomedicines-14-01594-s001.zip › Supplementary Table.xlsx]

## Sheet: Table of content
Supplementary Table S1:	Summary of sequencing quality control metricsi
Supplementary Table S2:	Summary of sequence alignment results.
Supplementary Table S3:	Summary of expressed genes identified in the sham, CVST 2d, and CVST 7d group.
Supplementary Table S4:	Summary of DEGs in CVST 2d vs Sham comparison.
Supplementary Table S5:	Supplementary Table S5. Summary of differentially expressed genes in CVST 7d vs Sham comparison.
Supplementary Table S6:	Summary of differentially expressed genes in CVST 7d vs CVST 2d comparison.
Supplementary Table S7:	Summary of gene counts across 10 sub‑clusters.
Supplementary Table S8:	Summary of proteins identified in the sham, CVST 2d, and CVST 7d group.
Supplementary Table S9:	Summary of differentially expressed proteins in CVST 2d vs Sham comparison.
Supplementary Table S10:	Summary of differentially expressed proteins in CVST 7d vs Sham comparison.
Supplementary Table S11:	Summary of differentially expressed proteins in CVST 7d vs CVST 2d comparison.
Supplementary Table S12:	Summary of protein counts across 10 sub-clusters.
Supplementary Table S13:	Summary of MCODE analysis results.
Supplementary Table S14:	Scoring results of 11 algorithms in the cytoHubba analysis.
Supplementary Table S15:	Binding free energies and energy components predicted by MM/GBSA (kcal/mol).

## Sheet: Supplementary Table S1
Supplementary Table S1. Summary of sequencing quality control metrics.
Sample	Raw reads	Raw bases	Clean reads	Clean bases	Error rate(%)	Q20(%)	Q30(%)	GC content(%)
sham_1	41817674	6314468774	41508380	6238862099	0.012	99.15	95.87	51.21
sham_2	48065362	7257869662	47644290	7156687560	0.0123	99.04	95.4	50.38
sham_3	40880674	6172981774	40558612	6091880450	0.012	99.13	95.79	49.73
cvst2d_1	39438478	5955210178	39147808	5881246859	0.012	99.16	95.91	50.2
cvst2d_2	44013126	6645982026	43673188	6560523912	0.012	99.16	95.89	49.98
cvst2d_3	41868416	6322130816	41551134	6239148172	0.012	99.17	95.92	50.27
cvst7d_1	47137026	7117690926	46799032	7026152707	0.012	99.16	95.92	50.32
cvst7d_2	46809634	7068254734	46466914	6971190729	0.012	99.14	95.83	50.22
cvst7d_3	42539582	6423476882	42214852	6336671265	0.0121	99.1	95.67	50.59
Note: Raw Reads: Total number of sequencing reads generated (i.e., the total count of individual sequencing fragments). Raw Bases (bp): Total base quantity of raw sequencing data, calculated as Raw Reads multiplied by read length. Clean Reads: Total number of reads remaining after filtering out low-quality sequences and adapter contamination. Clean Bases (bp): Total base quantity of clean sequenc…

## Sheet: Supplementary Table S2
Supplementary Table S2. Summary of sequence alignment results.
Sample	Total reads	Total mapped	Multiple mapped	Unique mapped
sham_1	41508380	40543338(97.68%)	833449(2.01%)	39709889(95.67%)
sham_2	47644290	46427254(97.45%)	954938(2.0%)	45472316(95.44%)
sham_3	40558612	39551726(97.52%)	796389(1.96%)	38755337(95.55%)
cvst2d_1	39147808	38201524(97.58%)	939588(2.4%)	37261936(95.18%)
cvst2d_2	43673188	42628843(97.61%)	1127742(2.58%)	41501101(95.03%)
cvst2d_3	41551134	40537305(97.56%)	1048475(2.52%)	39488830(95.04%)
cvst7d_1	46799032	45674241(97.6%)	1011239(2.16%)	44663002(95.44%)
cvst7d_2	46466914	45335051(97.56%)	966622(2.08%)	44368429(95.48%)
cvst7d_3	42214852	41152290(97.48%)	900673(2.13%)	40251617(95.35%)
Note: Total reads: Number of reads after quality filtering (i.e., Clean reads). Total mapped: Number and percentage of Clean reads that could be aligned to the reference genome. Multiple mapped: Number and percentage of Clean reads mapped to multiple positions in the reference sequence. Unique mapped: Number and percentage of Clean reads uniquely aligned to a single position in the reference sequ…

## Sheet: Supplementary Table S3
Supplementary Table S3. Summary of expressed genes identified in the sham, CVST 2d, and CVST 7d group.
Supplementary Table S3-1. Summary of expressed genes identified in the sham group				Supplementary Table S3-2. Summary of expressed genes identified in the CVST 2d group				Supplementary Table S3-3. Summary of expressed genes identified in the CVST 7d group
Gene id	Gene name	Gene description		Gene id	Gene name	Gene description		Gene id	Gene name	Gene description
ENSRNOG00000000007	Gad1	glutamate decarboxylase 1 [Source:RGD Symbol;Acc:2652]		ENSRNOG00000000001	Arsj	arylsulfatase family, member J [Source:RGD Symbol;Acc:1307640]		ENSRNOG00000000007	Gad1	glutamate decarboxylase 1 [Source:RGD Symbol;Acc:2652]
ENSRNOG00000000010	Cbln1	cerebellin 1 precursor [Source:RGD Symbol;Acc:1562813]		ENSRNOG00000000007	Gad1	glutamate decarboxylase 1 [Source:RGD Symbol;Acc:2652]		ENSRNOG00000000010	Cbln1	cerebellin 1 precursor [Source:RGD Symbol;Acc:1562813]
ENSRNOG00000000012	Tcf15	transcription factor 15 [Source:RGD Symbol;Acc:1308464]		ENSRNOG00000000008	Alx4	ALX homeobox 4 [Source:RGD Symbol;Acc:1310201]		ENSRNOG00000000012	Tcf15	transcription factor 15 [Source:RGD Symbol;Acc:1308464]
ENSRNOG00000000024	Hebp1	heme binding protein 1 [Source:RGD Symbol;Acc:1304581]		ENSRNOG00000000010	Cbln1	cerebellin 1 precursor [Source:RGD Symbol;Acc:1562813]		ENSRNOG00000000024	Hebp1	heme binding protein 1 [Source:RGD Symbol;Acc:1304581]
ENSRNOG00000000033	Tmcc2	transmembrane and coiled-coil domain family 2 [Source:RGD Symbol;Acc:1311960]		ENSRNOG00000000012	Tcf15	transcription factor 15 [Source:RGD Symbol;Acc:1308464]		ENSRNOG00000000033	Tmcc2	transmembrane and coiled-coil domain family 2 [Source:RGD Symbol;Acc:1311960]
ENSRNOG00000000034	Nuak2	NUAK family kinase 2 [Source:RGD Symbol;Acc:1359167]		ENSRNOG00000000017	Steap1	STEAP family member 1 [Source:RGD Symbol;Acc:1311543]		ENSRNOG00000000034	Nuak2	NUAK family kinase 2 [Source:RGD Symbol;Acc:1359167]
ENSRNOG00000000036	Klhdc8a	kelch domain containing 8A [Source:RGD Symbol;Acc:1305132]		ENSRNOG00000000024	Hebp1	heme binding protein 1 [Source:RGD Symbol;Acc:1304581]		ENSRNOG00000000036	Klhdc8a	kelch domain containing 8A [Source:RGD Symbol;Acc:1305132]
ENSRNOG00000000040	RGD1304622	similar to 6820428L09 protein [Source:RGD Symbol;Acc:1304622]		ENSRNOG00000000033	Tmcc2	transmembrane and coiled-coil domain family 2 [Source:RGD Symbol;Acc:1311960]		ENSRNOG00000000040	RGD1304622	similar to 6820428L09 protein [Source:RGD Symbol;Acc:1304622]
ENSRNOG00000000041	Slc26a1	solute carrier family 26 member 1 [Source:RGD Symbol;Acc:620136]		ENSRNOG00000000034	Nuak2	NUAK family kinase 2 [Source:RGD Symbol;Acc:1359167]		ENSRNOG00000000041	Slc26a1	solute carrier family 26 member 1 [Source:RGD Symbol;Acc:620136]
ENSRNOG00000000042	Xpr1	xenotropic and polytropic retrovirus receptor 1 [Source:RGD Symbol;Acc:1306554]		ENSRNOG00000000036	Klhdc8a	kelch domain containing 8A [Source:RGD Symbol;Acc:1305132]		ENSRNOG00000000042	Xpr1	xenotropic and polytropic retrovirus receptor 1 [Source:RGD Symbol;Acc:1306554]
ENSRNOG00000000043	Idua	alpha-L-iduronidase [Source:RGD Symbol;Acc:1310943]		ENSRNOG00000000040	RGD1304622	similar to 6820428L09 protein [Source:RGD Symbol;Acc:1304622]		ENSRNOG00000000043	Idua	alpha-L-iduronidase [Source:RGD Symbol;Acc:1310943]
ENSRNOG00000000044	Tmem175	transmembrane protein 175 [Source:RGD Symbol;Acc:1309712]		ENSRNOG00000000042	Xpr1	xenotropic and polytropic retrovirus receptor 1 [Source:RGD Symbol;Acc:1306554]		ENSRNOG00000000044	Tmem175	transmembrane protein 175 [Source:RGD Symbol;Acc:1309712]
ENSRNOG00000000047	Cd82	Cd82 molecule [Source:RGD Symbol;Acc:69070]		ENSRNOG00000000043	Idua	alpha-L-iduronidase [Source:RGD Symbol;Acc:1310943]		ENSRNOG00000000047	Cd82	Cd82 molecule [Source:RGD Symbol;Acc:69070]
ENSRNOG00000000048	Gak	cyclin G associated kinase [Source:RGD Symbol;Acc:621589]		ENSRNOG00000000044	Tmem175	transmembrane protein 175 [Source:RGD Symbol;Acc:1309712]		ENSRNOG00000000048	Gak	cyclin G associated kinase [Source:RGD Symbol;Acc:621589]
ENSRNOG00000000053	Crp	C-reactive protein [Source:RGD Symbol;Acc:2411]		ENSRNOG00000000047	Cd82	Cd82 molecule [Source:RGD Symbol;Acc:69070]		ENSRNOG00000000053	Crp	C-reactive protein [Source:RGD Symbol;Acc:2411]
ENSRNOG00000000054	Abhd8	abhydrolase domain containing 8 [Source:RGD Symbol;Acc:1305693]		ENSRNOG00000000048	Gak	cyclin G associated kinase [Source:RGD Symbol;Acc:621589]		ENSRNOG00000000054	Abhd8	abhydrolase domain containing 8 [Source:RGD Symbol;Acc:1305693]
ENSRNOG00000000062	Pcgf3	polycomb group ring finger 3 [Source:RGD Symbol;Acc:1311479]		ENSRNOG00000000053	Crp	C-reactive protein [Source:RGD Symbol;Acc:2411]		ENSRNOG00000000062	Pcgf3	polycomb group ring finger 3 [Source:RGD Symbol;Acc:1311479]
ENSRNOG00000000064	Atp5me	ATP synthase membrane subunit e [Source:RGD Symbol;Acc:621377]		ENSRNOG00000000054	Abhd8	abhydrolase domain containing 8 [Source:RGD Symbol;Acc:1305693]		ENSRNOG00000000064	Atp5me	ATP synthase membrane subunit e [Source:RGD Symbol;Acc:621377]
ENSRNOG00000000066	Fbxo28	F-box protein 28 [Source:RGD Symbol;Acc:1304584]		ENSRNOG00000000062	Pcgf3	polycomb group ring finger 3 [Source:RGD Symbol;Acc:1311479]		ENSRNOG00000000066	Fbxo28	F-box protein 28 [Source:RGD Symbol;Acc:1304584]
ENSRNOG00000000068	Ppp2r5a	protein phosphatase 2, regulatory subunit B', alpha [Source:RGD Symbol;Acc:1308022]		ENSRNOG00000000064	Atp5me	ATP synthase membrane subunit e [Source:RGD Symbol;Acc:621377]		ENSRNOG00000000068	Ppp2r5a	protein phosphatase 2, regulatory subunit B', alpha [Source:RGD Symbol;Acc:1308022]
ENSRNOG00000000070	Dr1	down-regulator of transcription 1 [Source:RGD Symbol;Acc:1305201]		ENSRNOG00000000065	Pde6b	phosphodiesterase 6B [Source:RGD Symbol;Acc:1311039]		ENSRNOG00000000070	Dr1	down-regulator of transcription 1 [Source:RGD Symbol;Acc:1305201]
ENSRNOG00000000073	Tmed5	transmembrane p24 trafficking protein 5 [Source:RGD Symbol;Acc:1359437]		ENSRNOG00000000066	Fbxo28	F-box protein 28 [Source:RGD Symbol;Acc:1304584]		ENSRNOG00000000073	Tmed5	transmembrane p24 trafficking protein 5 [Source:RGD Symbol;Acc:1359437]
ENSRNOG00000000075	Mtf2	metal response element binding transcription factor 2 [Source:RGD Symbol;Acc:1304727]		ENSRNOG00000000068	Ppp2r5a	protein phosphatase 2, regulatory subunit B', alpha [Source:RGD Symbol;Acc:1308022]		ENSRNOG00000000075	Mtf2	metal response element binding transcription factor 2 [Source:RGD Symbol;Acc:1304727]
ENSRNOG00000000081	Antxr2	ANTXR cell adhesion molecule 2 [Source:RGD Symbol;Acc:1561294]		ENSRNOG00000000070	Dr1	down-regulator of transcription 1 [Source:RGD Symbol;Acc:1305201]		ENSRNOG00000000081	Antxr2	ANTXR cell adhesion molecule 2 [Source:RGD Symbol;Acc:1561294]
ENSRNOG00000000082	Hltf	helicase-like transcription factor [Source:RGD Symbol;Acc:1309031]		ENSRNOG00000000073	Tmed5	transmembrane p24 trafficking protein 5 [Source:RGD Symbol;Acc:1359437]		ENSRNOG00000000082	Hltf	helicase-like transcription factor [Source:RGD Symbol;Acc:1309031]
ENSRNOG00000000091	Smad9	SMAD family member 9 [Source:RGD Symbol;Acc:71004]		ENSRNOG00000000075	Mtf2	metal response element binding transcription factor 2 [Source:RGD Symbol;Acc:1304727]		ENSRNOG00000000091	Smad9	SMAD family member 9 [Source:RGD Symbol;Acc:71004]
ENSRNOG00000000095	Gpr89b	G protein-coupled receptor 89B [Source:RGD Symbol;Acc:1304837]		ENSRNOG00000000081	Antxr2	ANTXR cell adhesion molecule 2 [Source:RGD Symbol;Acc:1561294]		ENSRNOG00000000095	Gpr89b	G protein-coupled receptor 89B [Source:RGD Symbol;Acc:1304837]
ENSRNOG00000000098	Rnf115	ring finger protein 115 [Source:RGD Symbol;Acc:1305315]		ENSRNOG00000000082	Hltf	helicase-like transcription factor [Source:RGD Symbol;Acc:1309031]		ENSRNOG00000000098	Rnf115	ring finger protein 115 [Source:RGD Symbol;Acc:1305315]
ENSRNOG00000000104	Thoc3	THO complex subunit 3 [Source:RGD Symbol;Acc:1311669]		ENSRNOG00000000091	Smad9	SMAD family member 9 [Source:RGD Symbol;Acc:71004]		ENSRNOG00000000104	Thoc3	THO complex subunit 3 [Source:RGD Symbol;Acc:1311669]
ENSRNOG00000000105	Cplx2	complexin 2 [Source:RGD Symbol;Acc:70945]		ENSRNOG00000000095	Gpr89b	G protein-coupled receptor 89B [Source:RGD Symbol;Acc:1304837]		ENSRNOG00000000105	Cplx2	complexin 2 [Source:RGD Symbol;Acc:70945]
ENSRNOG00000000108	Aga	aspartylglucosaminidase [Source:RGD Symbol;Acc:1309646]		ENSRNOG00000000096	Pdzk1	PDZ domain containing 1 [Source:RGD Symbol;Acc:70924]		ENSRNOG00000000108	Aga	aspartylglucosaminidase [Source:RGD Symbol;Acc:1309646]
ENSRNOG00000000111	Coprs	coordinator of PRMT5 and differentiation stimulator [Source:RGD Symbol;Acc:1565675]		ENSRNOG00000000098	Rnf115	ring finger protein 115 [Source:RGD Symbol;Acc:1305315]		ENSRNOG00000000111	Coprs	coordinator of PRMT5 and differentiation stimulator [Source:RGD Symbol;Acc:1565675]
ENSRNOG00000000112	Champ1	chromosome alignment maintaining phosphoprotein 1 [Source:RGD Symbol;Acc:1311283]		ENSRNOG00000000104	Thoc3	THO complex subunit 3 [Source:RGD Symbol;Acc:1311669]		ENSRNOG00000000112	Champ1	chromosome alignment maintaining phosphoprotein 1 [Source:RGD Symbol;Acc:1311283]
ENSRNOG00000000113	Elac1	elaC ribonuclease Z 1 [Source:RGD Symbol;Acc:1304757]		ENSRNOG00000000105	Cplx2	complexin 2 [Source:RGD Symbol;Acc:70945]		ENSRNOG00000000113	Elac1	elaC ribonuclease Z 1 [Source:RGD Symbol;Acc:1304757]
ENSRNOG00000000121	Pigv	phosphatidylinositol glycan anchor biosynthesis, class V [Source:RGD Symbol;Acc:1309526]		ENSRNOG00000000108	Aga	aspartylglucosaminidase [Source:RGD Symbol;Acc:1309646]		ENSRNOG00000000121	Pigv	phosphatidylinositol glycan anchor biosynthesis, class V [Source:RGD Symbol;Acc:1309526]
ENSRNOG00000000122	Ak2	adenylate kinase 2 [Source:RGD Symbol;Acc:2077]		ENSRNOG00000000111	Coprs	coordinator of PRMT5 and differentiation stimulator [Source:RGD Symbol;Acc:1565675]		ENSRNOG00000000122	Ak2	adenylate kinase 2 [Source:RGD Symbol;Acc:2077]
ENSRNOG00000000123	Rnf19b	ring finger protein 19B [Source:RGD Symbol;Acc:1305470]		ENSRNOG00000000112	Champ1	chromosome alignment maintaining phosphoprotein 1 [Source:RGD Symbol;Acc:1311283]		ENSRNOG00000000123	Rnf19b	ring finger protein 19B [Source:RGD Symbol;Acc:1305470]
ENSRNOG00000000127	Kpna6	karyopherin subunit alpha 6 [Source:RGD Symbol;Acc:1306570]		ENSRNOG00000000113	Elac1	elaC ribonuclease Z 1 [Source:RGD Symbol;Acc:1304757]		ENSRNOG00000000124	LOC103690615	transmembrane protein 234-like [Source:RGD Symbol;Acc:9400366]
ENSRNOG00000000129	Phf24	PHD finger protein 24 [Source:RGD Symbol;Acc:1559864]		ENSRNOG00000000121	Pigv	phosphatidylinositol glycan anchor biosynthesis, class V [Source:RGD Symbol;Acc:1309526]		ENSRNOG00000000127	Kpna6	karyopherin subunit alpha 6 [Source:RGD Symbol;Acc:1306570]
ENSRNOG00000000130	Dnajb5	DnaJ heat shock protein family (Hsp40) member B5 [Source:RGD Symbol;Acc:1307453]		ENSRNOG00000000122	Ak2	adenylate kinase 2 [Source:RGD Symbol;Acc:2077]		ENSRNOG00000000129	Phf24	PHD finger protein 24 [Source:RGD Symbol;Acc:1559864]
ENSRNOG00000000133	Txndc15	thioredoxin domain containing 15 [Source:RGD Symbol;Acc:1304696]		ENSRNOG00000000123	Rnf19b	ring finger protein 19B [Source:RGD Symbol;Acc:1305470]		ENSRNOG00000000130	Dnajb5	DnaJ heat shock protein family (Hsp40) member B5 [Source:RGD Symbol;Acc:1307453]
ENSRNOG00000000137	Ly86	lymphocyte antigen 86 [Source:RGD Symbol;Acc:1309936]		ENSRNOG00000000124	LOC103690615	transmembrane protein 234-like [Source:RGD Symbol;Acc:9400366]		ENSRNOG00000000133	Txndc15	thioredoxin domain containing 15 [Source:RGD Symbol;Acc:1304696]
ENSRNOG00000000142	Plxdc2	plexin domain containing 2 [Source:RGD Symbol;Acc:1305962]		ENSRNOG00000000127	Kpna6	karyopherin subunit alpha 6 [Source:RGD Symbol;Acc:1306570]		ENSRNOG00000000137	Ly86	lymphocyte antigen 86 [Source:RGD Symbol;Acc:1309936]
ENSRNOG00000000145	Pik3r3	phosphoinositide-3-kinase regulatory subunit 3 [Source:RGD Symbol;Acc:621042]		ENSRNOG00000000129	Phf24	PHD finger protein 24 [Source:RGD Symbol;Acc:1559864]		ENSRNOG00000000142	Plxdc2	plexin domain containing 2 [Source:RGD Symbol;Acc:1305962]
ENSRNOG00000000150	Dnajc1	DnaJ heat shock protein family (Hsp40) member C1 [Source:RGD Symbol;Acc:2322144]		ENSRNOG00000000130	Dnajb5	DnaJ heat shock protein family (Hsp40) member B5 [Source:RGD Symbol;Acc:1307453]		ENSRNOG00000000145	Pik3r3	phosphoinositide-3-kinase regulatory subunit 3 [Source:RGD Symbol;Acc:621042]
ENSRNOG00000000151	Ldlrap1	low density lipoprotein receptor adaptor protein 1 [Source:RGD Symbol;Acc:1563417]		ENSRNOG00000000133	Txndc15	thioredoxin domain containing 15 [Source:RGD Symbol;Acc:1304696]		ENSRNOG00000000150	Dnajc1	DnaJ heat shock protein family (Hsp40) member C1 [Source:RGD Symbol;Acc:2322144]
ENSRNOG00000000155	Cog3	component of oligomeric golgi complex 3 [Source:RGD Symbol;Acc:1304555]		ENSRNOG00000000137	Ly86	lymphocyte antigen 86 [Source:RGD Symbol;Acc:1309936]		ENSRNOG00000000151	Ldlrap1	low density lipoprotein receptor adaptor protein 1 [Source:RGD Symbol;Acc:1563417]
ENSRNOG00000000156	Megf6	multiple EGF-like-domains 6 [Source:RGD Symbol;Acc:621188]		ENSRNOG00000000142	Plxdc2	plexin domain containing 2 [Source:RGD Symbol;Acc:1305962]		ENSRNOG00000000155	Cog3	component of oligomeric golgi complex 3 [Source:RGD Symbol;Acc:1304555]
ENSRNOG00000000157	Atg12	autophagy related 12 [Source:RGD Symbol;Acc:1306306]		ENSRNOG00000000145	Pik3r3	phosphoinositide-3-kinase regulatory subunit 3 [Source:RGD Symbol;Acc:621042]		ENSRNOG00000000156	Megf6	multiple EGF-like-domains 6 [Source:RGD Symbol;Acc:621188]
ENSRNOG00000000158	Cdo1	cysteine dioxygenase type 1 [Source:RGD Symbol;Acc:69262]		ENSRNOG00000000150	Dnajc1	DnaJ heat shock protein family (Hsp40) member C1 [Source:RGD Symbol;Acc:2322144]		ENSRNOG00000000157	Atg12	autophagy related 12 [Source:RGD Symbol;Acc:1306306]
ENSRNOG00000000161	Chm	CHM Rab escort protein [Source:RGD Symbol;Acc:2340]		ENSRNOG00000000151	Ldlrap1	low density lipoprotein receptor adaptor protein 1 [Source:RGD Symbol;Acc:1563417]		ENSRNOG00000000158	Cdo1	cysteine dioxygenase type 1 [Source:RGD Symbol;Acc:69262]
ENSRNOG00000000164	Lamp2	lysosomal-associated membrane protein 2 [Source:RGD Symbol;Acc:2990]		ENSRNOG00000000155	Cog3	component of oligomeric golgi complex 3 [Source:RGD Symbol;Acc:1304555]		ENSRNOG00000000161	Chm	CHM Rab escort protein [Source:RGD Symbol;Acc:2340]
ENSRNOG00000000166	Apex2	apurinic/apyrimidinic endodeoxyribonuclease 2 [Source:RGD Symbol;Acc:1565983]		ENSRNOG00000000156	Megf6	multiple EGF-like-domains 6 [Source:RGD Symbol;Acc:621188]		ENSRNOG00000000164	Lamp2	lysosomal-associated membrane protein 2 [Source:RGD Symbol;Acc:2990]
ENSRNOG00000000168	Gatm	glycine amidinotransferase [Source:RGD Symbol;Acc:71090]		ENSRNOG00000000157	Atg12	autophagy related 12 [Source:RGD Symbol;Acc:1306306]		ENSRNOG00000000166	Apex2	apurinic/apyrimidinic endodeoxyribonuclease 2 [Source:RGD Symbol;Acc:1565983]
ENSRNOG00000000169	Spata5l1	spermatogenesis associated 5-like 1 [Source:RGD Symbol;Acc:1595990]		ENSRNOG00000000158	Cdo1	cysteine dioxygenase type 1 [Source:RGD Symbol;Acc:69262]		ENSRNOG00000000167	Alas2	5'-aminolevulinate synthase 2 [Source:RGD Symbol;Acc:2084]
ENSRNOG00000000170	Slc30a4	solute carrier family 30 member 4 [Source:RGD Symbol;Acc:619750]		ENSRNOG00000000161	Chm	CHM Rab escort protein [Source:RGD Symbol;Acc:2340]		ENSRNOG00000000168	Gatm	glycine amidinotransferase [Source:RGD Symbol;Acc:71090]
ENSRNOG00000000172	Sqor	sulfide quinone oxidoreductase [Source:RGD Symbol;Acc:1564504]		ENSRNOG00000000164	Lamp2	lysosomal-associated membrane protein 2 [Source:RGD Symbol;Acc:2990]		ENSRNOG00000000169	Spata5l1	spermatogenesis associated 5-like 1 [Source:RGD Symbol;Acc:1595990]
ENSRNOG00000000175	Mier2	MIER family member 2 [Source:RGD Symbol;Acc:1307278]		ENSRNOG00000000166	Apex2	apurinic/apyrimidinic endodeoxyribonuclease 2 [Source:RGD Symbol;Acc:1565983]		ENSRNOG00000000170	Slc30a4	solute carrier family 30 member 4 [Source:RGD Symbol;Acc:619750]
ENSRNOG00000000177	Plpp2	phospholipid phosphatase 2 [Source:RGD Symbol;Acc:628893]		ENSRNOG00000000167	Alas2	5'-aminolevulinate synthase 2 [Source:RGD Symbol;Acc:2084]		ENSRNOG00000000172	Sqor	sulfide quinone oxidoreductase [Source:RGD Symbol;Acc:1564504]
ENSRNOG00000000185	Mpst	mercaptopyruvate sulfurtransferase [Source:RGD Symbol;Acc:620065]		ENSRNOG00000000168	Gatm	glycine amidinotransferase [Source:RGD Symbol;Acc:71090]		ENSRNOG00000000175	Mier2	MIER family member 2 [Source:RGD Symbol;Acc:1307278]
ENSRNOG00000000186	Tst	thiosulfate sulfurtransferase [Source:RGD Symbol;Acc:3913]		ENSRNOG00000000169	Spata5l1	spermatogenesis associated 5-like 1 [Source:RGD Symbol;Acc:1595990]		ENSRNOG00000000177	Plpp2	phospholipid phosphatase 2 [Source:RGD Symbol;Acc:628893]
ENSRNOG00000000187	Csf2rb	colony stimulating factor 2 receptor subunit beta [Source:RGD Symbol;Acc:620189]		ENSRNOG00000000170	Slc30a4	solute carrier family 30 member 4 [Source:RGD Symbol;Acc:619750]		ENSRNOG00000000185	Mpst	mercaptopyruvate sulfurtransferase [Source:RGD Symbol;Acc:620065]
ENSRNOG00000000195	LOC108348048	von Willebrand factor A domain-containing protein 5A [Source:RGD Symbol;Acc:11476240]		ENSRNOG00000000172	Sqor	sulfide quinone oxidoreductase [Source:RGD Symbol;Acc:1564504]		ENSRNOG00000000186	Tst	thiosulfate sulfurtransferase [Source:RGD Symbol;Acc:3913]
ENSRNOG00000000204	Syncrip	synaptotagmin binding, cytoplasmic RNA interacting protein [Source:RGD Symbol;Acc:1305683]		ENSRNOG00000000175	Mier2	MIER family member 2 [Source:RGD Symbol;Acc:1307278]		ENSRNOG00000000187	Csf2rb	colony stimulating factor 2 receptor subunit beta [Source:RGD Symbol;Acc:620189]
ENSRNOG00000000219	Ano10	anoctamin 10 [Source:RGD Symbol;Acc:1308260]		ENSRNOG00000000177	Plpp2	phospholipid phosphatase 2 [Source:RGD Symbol;Acc:628893]		ENSRNOG00000000195	LOC108348048	von Willebrand factor A domain-containing protein 5A [Source:RGD Symbol;Acc:11476240]
ENSRNOG00000000221	Abhd5	abhydrolase domain containing 5, lysophosphatidic acid acyltransferase [Source:RGD Symbol;Acc:1303237]		ENSRNOG00000000185	Mpst	mercaptopyruvate sulfurtransferase [Source:RGD Symbol;Acc:620065]		ENSRNOG00000000204	Syncrip	synaptotagmin binding, cytoplasmic RNA interacting protein [Source:RGD Symbol;Acc:1305683]
ENSRNOG00000000230	Lmf1	lipase maturation factor 1 [Source:RGD Symbol;Acc:1310180]		ENSRNOG00000000186	Tst	thiosulfate sulfurtransferase [Source:RGD Symbol;Acc:3913]		ENSRNOG00000000219	Ano10	anoctamin 10 [Source:RGD Symbol;Acc:1308260]
ENSRNOG00000000231	Kctd17	potassium channel tetramerization domain containing 17 [Source:RGD Symbol;Acc:1311154]		ENSRNOG00000000187	Csf2rb	colony stimulating factor 2 receptor subunit beta [Source:RGD Symbol;Acc:620189]		ENSRNOG00000000221	Abhd5	abhydrolase domain containing 5, lysophosphatidic acid acyltransferase [Source:RGD Symbol;Acc:1303237]
ENSRNOG00000000236	Zfp207	zinc finger protein 207 [Source:RGD Symbol;Acc:1308121]		ENSRNOG00000000195	LOC108348048	von Willebrand factor A domain-containing protein 5A [Source:RGD Symbol;Acc:11476240]		ENSRNOG00000000230	Lmf1	lipase maturation factor 1 [Source:RGD Symbol;Acc:1310180]
ENSRNOG00000000237	RGD1310429	similar to Protein Njmu-R1 [Source:RGD Symbol;Acc:1310429]		ENSRNOG00000000204	Syncrip	synaptotagmin binding, cytoplasmic RNA interacting protein [Source:RGD Symbol;Acc:1305683]		ENSRNOG00000000231	Kctd17	potassium channel tetramerization domain containing 17 [Source:RGD Symbol;Acc:1311154]
ENSRNOG00000000244	Coil	coilin [Source:RGD Symbol;Acc:62031]		ENSRNOG00000000219	Ano10	anoctamin 10 [Source:RGD Symbol;Acc:1308260]		ENSRNOG00000000236	Zfp207	zinc finger protein 207 [Source:RGD Symbol;Acc:1308121]
ENSRNOG00000000245	Slc16a6	solute carrier family 16, member 6 [Source:RGD Symbol;Acc:735117]		ENSRNOG00000000221	Abhd5	abhydrolase domain containing 5, lysophosphatidic acid acyltransferase [Source:RGD Symbol;Acc:1303237]		ENSRNOG00000000237	RGD1310429	similar to Protein Njmu-R1 [Source:RGD Symbol;Acc:1310429]
ENSRNOG00000000246	Amz2	archaelysin family metallopeptidase 2 [Source:RGD Symbol;Acc:1304846]		ENSRNOG00000000230	Lmf1	lipase maturation factor 1 [Source:RGD Symbol;Acc:1310180]		ENSRNOG00000000239	Ccl7	C-C motif chemokine ligand 7 [Source:RGD Symbol;Acc:1359152]
ENSRNOG00000000247	Mfsd11	major facilitator superfamily domain containing 11 [Source:RGD Symbol;Acc:1307394]		ENSRNOG00000000231	Kctd17	potassium channel tetramerization domain containing 17 [Source:RGD Symbol;Acc:1311154]		ENSRNOG00000000244	Coil	coilin [Source:RGD Symbol;Acc:62031]
ENSRNOG00000000248	Srsf2	serine and arginine rich splicing factor 2 [Source:RGD Symbol;Acc:1359422]		ENSRNOG00000000236	Zfp207	zinc finger protein 207 [Source:RGD Symbol;Acc:1308121]		ENSRNOG00000000245	Slc16a6	solute carrier family 16, member 6 [Source:RGD Symbol;Acc:735117]
ENSRNOG00000000249	Mettl23	methyltransferase like 23 [Source:RGD Symbol;Acc:1306284]		ENSRNOG00000000237	RGD1310429	similar to Protein Njmu-R1 [Source:RGD Symbol;Acc:1310429]		ENSRNOG00000000246	Amz2	archaelysin family metallopeptidase 2 [Source:RGD Symbol;Acc:1304846]
ENSRNOG00000000250	Jmjd6	jumonji domain containing 6, arginine demethylase and lysine hydroxylase [Source:RGD Symbol;Acc:1305395]		ENSRNOG00000000239	Ccl7	C-C motif chemokine ligand 7 [Source:RGD Symbol;Acc:1359152]		ENSRNOG00000000247	Mfsd11	major facilitator superfamily domain containing 11 [Source:RGD Symbol;Acc:1307394]
ENSRNOG00000000257	Smpd3	sphingomyelin phosphodiesterase 3 [Source:RGD Symbol;Acc:619754]		ENSRNOG00000000244	Coil	coilin [Source:RGD Symbol;Acc:62031]		ENSRNOG00000000248	Srsf2	serine and arginine rich splicing factor 2 [Source:RGD Symbol;Acc:1359422]
ENSRNOG00000000258	Prmt7	protein arginine methyltransferase 7 [Source:RGD Symbol;Acc:1304869]		ENSRNOG00000000245	Slc16a6	solute carrier family 16, member 6 [Source:RGD Symbol;Acc:735117]		ENSRNOG00000000249	Mettl23	methyltransferase like 23 [Source:RGD Symbol;Acc:1306284]
ENSRNOG00000000262	Zfp821	zinc finger protein 821 [Source:RGD Symbol;Acc:1306674]		ENSRNOG00000000246	Amz2	archaelysin family metallopeptidase 2 [Source:RGD Symbol;Acc:1304846]		ENSRNOG00000000250	Jmjd6	jumonji domain containing 6, arginine demethylase and lysine hydroxylase [Source:RGD Symbol;Acc:1305395]
ENSRNOG00000000264	Def8	differentially expressed in FDCP 8 homolog [Source:RGD Symbol;Acc:1309008]		ENSRNOG00000000247	Mfsd11	major facilitator superfamily domain containing 11 [Source:RGD Symbol;Acc:1307394]		ENSRNOG00000000257	Smpd3	sphingomyelin phosphodiesterase 3 [Source:RGD Symbol;Acc:619754]
ENSRNOG00000000274	Phyhipl	phytanoyl-CoA 2-hydroxylase interacting protein-like [Source:RGD Symbol;Acc:1307967]		ENSRNOG00000000248	Srsf2	serine and arginine rich splicing factor 2 [Source:RGD Symbol;Acc:1359422]		ENSRNOG00000000258	Prmt7	protein arginine methyltransferase 7 [Source:RGD Symbol;Acc:1304869]
ENSRNOG00000000275	Fam13c	family with sequence similarity 13, member C [Source:RGD Symbol;Acc:1310149]		ENSRNOG00000000249	Mettl23	methyltransferase like 23 [Source:RGD Symbol;Acc:1306284]		ENSRNOG00000000262	Zfp821	zinc finger protein 821 [Source:RGD Symbol;Acc:1306674]
ENSRNOG00000000279	Rtn4ip1	reticulon 4 interacting protein 1 [Source:RGD Symbol;Acc:1563384]		ENSRNOG00000000250	Jmjd6	jumonji domain containing 6, arginine demethylase and lysine hydroxylase [Source:RGD Symbol;Acc:1305395]		ENSRNOG00000000264	Def8	differentially expressed in FDCP 8 homolog [Source:RGD Symbol;Acc:1309008]
ENSRNOG00000000281	Prodh	proline dehydrogenase [Source:RGD Symbol;Acc:1590932]		ENSRNOG00000000257	Smpd3	sphingomyelin phosphodiesterase 3 [Source:RGD Symbol;Acc:619754]		ENSRNOG00000000274	Phyhipl	phytanoyl-CoA 2-hydroxylase interacting protein-like [Source:RGD Symbol;Acc:1307967]
ENSRNOG00000000283	Ess2	ess-2 splicing factor homolog [Source:RGD Symbol;Acc:1308218]		ENSRNOG00000000258	Prmt7	protein arginine methyltransferase 7 [Source:RGD Symbol;Acc:1304869]		ENSRNOG00000000275	Fam13c	family with sequence similarity 13, member C [Source:RGD Symbol;Acc:1310149]
ENSRNOG00000000288	Scarf2	scavenger receptor class F, member 2 [Source:RGD Symbol;Acc:1306013]		ENSRNOG00000000262	Zfp821	zinc finger protein 821 [Source:RGD Symbol;Acc:1306674]		ENSRNOG00000000279	Rtn4ip1	reticulon 4 interacting protein 1 [Source:RGD Symbol;Acc:1563384]
ENSRNOG00000000299	Foxo3	forkhead box O3 [Source:RGD Symbol;Acc:1309196]		ENSRNOG00000000264	Def8	differentially expressed in FDCP 8 homolog [Source:RGD Symbol;Acc:1309008]		ENSRNOG00000000281	Prodh	proline dehydrogenase [Source:RGD Symbol;Acc:1590932]
ENSRNOG00000000302	Sesn1	sestrin 1 [Source:RGD Symbol;Acc:1307517]		ENSRNOG00000000274	Phyhipl	phytanoyl-CoA 2-hydroxylase interacting protein-like [Source:RGD Symbol;Acc:1307967]		ENSRNOG00000000283	Ess2	ess-2 splicing factor homolog [Source:RGD Symbol;Acc:1308218]
ENSRNOG00000000303	Cep57l1	centrosomal protein 57-like 1 [Source:RGD Symbol;Acc:1311358]		ENSRNOG00000000275	Fam13c	family with sequence similarity 13, member C [Source:RGD Symbol;Acc:1310149]		ENSRNOG00000000288	Scarf2	scavenger receptor class F, member 2 [Source:RGD Symbol;Acc:1306013]
ENSRNOG00000000304	Cd164	CD164 molecule [Source:RGD Symbol;Acc:70942]		ENSRNOG00000000279	Rtn4ip1	reticulon 4 interacting protein 1 [Source:RGD Symbol;Acc:1563384]		ENSRNOG00000000299	Foxo3	forkhead box O3 [Source:RGD Symbol;Acc:1309196]
ENSRNOG00000000306	Smpd2	sphingomyelin phosphodiesterase 2 [Source:RGD Symbol;Acc:619753]		ENSRNOG00000000281	Prodh	proline dehydrogenase [Source:RGD Symbol;Acc:1590932]		ENSRNOG00000000302	Sesn1	sestrin 1 [Source:RGD Symbol;Acc:1307517]
ENSRNOG00000000307	Mical1	microtubule associated monooxygenase, calponin and LIM domain containing 1 [Source:RGD Symbol;Acc:1309386]		ENSRNOG00000000283	Ess2	ess-2 splicing factor homolog [Source:RGD Symbol;Acc:1308218]		ENSRNOG00000000303	Cep57l1	centrosomal protein 57-like 1 [Source:RGD Symbol;Acc:1311358]
ENSRNOG00000000308	Zbtb24	zinc finger and BTB domain containing 24 [Source:RGD Symbol;Acc:1306951]		ENSRNOG00000000288	Scarf2	scavenger receptor class F, member 2 [Source:RGD Symbol;Acc:1306013]		ENSRNOG00000000304	Cd164	CD164 molecule [Source:RGD Symbol;Acc:70942]
ENSRNOG00000000312	Fig4	FIG4 phosphoinositide 5-phosphatase [Source:RGD Symbol;Acc:1311375]		ENSRNOG00000000299	Foxo3	forkhead box O3 [Source:RGD Symbol;Acc:1309196]		ENSRNOG00000000306	Smpd2	sphingomyelin phosphodiesterase 2 [Source:RGD Symbol;Acc:619753]
ENSRNOG00000000314	Sec63	SEC63 homolog, protein translocation regulator [Source:RGD Symbol;Acc:1304984]		ENSRNOG00000000302	Sesn1	sestrin 1 [Source:RGD Symbol;Acc:1307517]		ENSRNOG00000000307	Mical1	microtubule associated monooxygenase, calponin and LIM domain containing 1 [Source:RGD Symbol;Acc:1309386]
ENSRNOG00000000316	Sobp	sine oculis binding protein homolog [Source:RGD Symbol;Acc:1560479]		ENSRNOG00000000303	Cep57l1	centrosomal protein 57-like 1 [Source:RGD Symbol;Acc:1311358]		ENSRNOG00000000308	Zbtb24	zinc finger and BTB domain containing 24 [Source:RGD Symbol;Acc:1306951]
ENSRNOG00000000321	Cd24	CD24 molecule [Source:RGD Symbol;Acc:2298]		ENSRNOG00000000304	Cd164	CD164 molecule [Source:RGD Symbol;Acc:70942]		ENSRNOG00000000312	Fig4	FIG4 phosphoinositide 5-phosphatase [Source:RGD Symbol;Acc:1311375]
ENSRNOG00000000322	Atg5	autophagy related 5 [Source:RGD Symbol;Acc:1359580]		ENSRNOG00000000306	Smpd2	sphingomyelin phosphodiesterase 2 [Source:RGD Symbol;Acc:619753]		ENSRNOG00000000314	Sec63	SEC63 homolog, protein translocation regulator [Source:RGD Symbol;Acc:1304984]
ENSRNOG00000000327	Hace1	HECT domain and ankyrin repeat containing, E3 ubiquitin protein ligase 1 [Source:RGD Symbol;Acc:1306114]		ENSRNOG00000000307	Mical1	microtubule associated monooxygenase, calponin and LIM domain containing 1 [Source:RGD Symbol;Acc:1309386]		ENSRNOG00000000316	Sobp	sine oculis binding protein homolog [Source:RGD Symbol;Acc:1560479]
ENSRNOG00000000340	Rtraf	RNA transcription, translation and transport factor [Source:RGD Symbol;Acc:1304704]		ENSRNOG00000000308	Zbtb24	zinc finger and BTB domain containing 24 [Source:RGD Symbol;Acc:1306951]		ENSRNOG00000000321	Cd24	CD24 molecule [Source:RGD Symbol;Acc:2298]
ENSRNOG00000000341	Nid2	nidogen 2 [Source:RGD Symbol;Acc:1311685]		ENSRNOG00000000312	Fig4	FIG4 phosphoinositide 5-phosphatase [Source:RGD Symbol;Acc:1311375]		ENSRNOG00000000322	Atg5	autophagy related 5 [Source:RGD Symbol;Acc:1359580]
ENSRNOG00000000368	Grik2	glutamate ionotropic receptor kainate type subunit 2 [Source:RGD Symbol;Acc:2733]		ENSRNOG00000000314	Sec63	SEC63 homolog, protein translocation regulator [Source:RGD Symbol;Acc:1304984]		ENSRNOG00000000327	Hace1	HECT domain and ankyrin repeat containing, E3 ubiquitin protein ligase 1 [Source:RGD Symbol;Acc:1306114]
ENSRNOG00000000373	Ctnna3	catenin alpha 3 [Source:RGD Symbol;Acc:1562230]		ENSRNOG00000000316	Sobp	sine oculis binding protein homolog [Source:RGD Symbol;Acc:1560479]		ENSRNOG00000000340	Rtraf	RNA transcription, translation and transport factor [Source:RGD Symbol;Acc:1304704]
ENSRNOG00000000384	Atoh7	atonal bHLH transcription factor 7 [Source:RGD Symbol;Acc:1304957]		ENSRNOG00000000321	Cd24	CD24 molecule [Source:RGD Symbol;Acc:2298]		ENSRNOG00000000341	Nid2	nidogen 2 [Source:RGD Symbol;Acc:1311685]
ENSRNOG00000000386	Pbld1	phenazine biosynthesis-like protein domain containing 1 [Source:RGD Symbol;Acc:621263]		ENSRNOG00000000322	Atg5	autophagy related 5 [Source:RGD Symbol;Acc:1359580]		ENSRNOG00000000368	Grik2	glutamate ionotropic receptor kainate type subunit 2 [Source:RGD Symbol;Acc:2733]
ENSRNOG00000000387	Dna2	DNA replication helicase/nuclease 2 [Source:RGD Symbol;Acc:1306791]		ENSRNOG00000000327	Hace1	HECT domain and ankyrin repeat containing, E3 ubiquitin protein ligase 1 [Source:RGD Symbol;Acc:1306114]		ENSRNOG00000000373	Ctnna3	catenin alpha 3 [Source:RGD Symbol;Acc:1562230]
ENSRNOG00000000392	Supv3l1	Suv3 like RNA helicase [Source:RGD Symbol;Acc:1305565]		ENSRNOG00000000340	Rtraf	RNA transcription, translation and transport factor [Source:RGD Symbol;Acc:1304704]		ENSRNOG00000000376	LOC108349010	protein kish-B [Source:RGD Symbol;Acc:11454336]
ENSRNOG00000000394	Srgn	serglycin [Source:RGD Symbol;Acc:619969]		ENSRNOG00000000341	Nid2	nidogen 2 [Source:RGD Symbol;Acc:1311685]		ENSRNOG00000000384	Atoh7	atonal bHLH transcription factor 7 [Source:RGD Symbol;Acc:1304957]
ENSRNOG00000000395	Kifbp	kinesin family binding protein [Source:RGD Symbol;Acc:1593126]		ENSRNOG00000000368	Grik2	glutamate ionotropic receptor kainate type subunit 2 [Source:RGD Symbol;Acc:2733]		ENSRNOG00000000386	Pbld1	phenazine biosynthesis-like protein domain containing 1 [Source:RGD Symbol;Acc:621263]
ENSRNOG00000000396	Ddx50	DExD-box helicase 50 [Source:RGD Symbol;Acc:1310934]		ENSRNOG00000000373	Ctnna3	catenin alpha 3 [Source:RGD Symbol;Acc:1562230]		ENSRNOG00000000387	Dna2	DNA replication helicase/nuclease 2 [Source:RGD Symbol;Acc:1306791]
ENSRNOG00000000397	Ccar1	cell division cycle and apoptosis regulator 1 [Source:RGD Symbol;Acc:1560358]		ENSRNOG00000000386	Pbld1	phenazine biosynthesis-like protein domain containing 1 [Source:RGD Symbol;Acc:621263]		ENSRNOG00000000392	Supv3l1	Suv3 like RNA helicase [Source:RGD Symbol;Acc:1305565]
ENSRNOG00000000398	Zup1	zinc finger containing ubiquitin peptidase 1 [Source:RGD Symbol;Acc:1307672]		ENSRNOG00000000387	Dna2	DNA replication helicase/nuclease 2 [Source:RGD Symbol;Acc:1306791]		ENSRNOG00000000394	Srgn	serglycin [Source:RGD Symbol;Acc:619969]
ENSRNOG00000000407	Dcbld1	discoidin, CUB and LCCL domain containing 1 [Source:RGD Symbol;Acc:1307211]		ENSRNOG00000000392	Supv3l1	Suv3 like RNA helicase [Source:RGD Symbol;Acc:1305565]		ENSRNOG00000000395	Kifbp	kinesin family binding protein [Source:RGD Symbol;Acc:1593126]
ENSRNOG00000000408	Gopc	golgi associated PDZ and coiled-coil motif containing [Source:RGD Symbol;Acc:1309512]		ENSRNOG00000000394	Srgn	serglycin [Source:RGD Symbol;Acc:619969]		ENSRNOG00000000396	Ddx50	DExD-box helicase 50 [Source:RGD Symbol;Acc:1310934]
ENSRNOG00000000411	Nus1	NUS1 dehydrodolichyl diphosphate synthase subunit [Source:RGD Symbol;Acc:1307879]		ENSRNOG00000000395	Kifbp	kinesin family binding protein [Source:RGD Symbol;Acc:1593126]		ENSRNOG00000000397	Ccar1	cell division cycle and apoptosis regulator 1 [Source:RGD Symbol;Acc:1560358]
ENSRNOG00000000412	Slc35f1	solute carrier family 35, member F1 [Source:RGD Symbol;Acc:1559576]		ENSRNOG00000000396	Ddx50	DExD-box helicase 50 [Source:RGD Symbol;Acc:1310934]		ENSRNOG00000000398	Zup1	zinc finger containing ubiquitin peptidase 1 [Source:RGD Symbol;Acc:1307672]
ENSRNOG00000000414	Cep85l	centrosomal protein 85-like [Source:RGD Symbol;Acc:2319745]		ENSRNOG00000000397	Ccar1	cell division cycle and apoptosis regulator 1 [Source:RGD Symbol;Acc:1560358]		ENSRNOG00000000407	Dcbld1	discoidin, CUB and LCCL domain containing 1 [Source:RGD Symbol;Acc:1307211]
ENSRNOG00000000415	Asf1a	anti-silencing function 1A histone chaperone [Source:RGD Symbol;Acc:1311941]		ENSRNOG00000000398	Zup1	zinc finger containing ubiquitin peptidase 1 [Source:RGD Symbol;Acc:1307672]		ENSRNOG00000000408	Gopc	golgi associated PDZ and coiled-coil motif containing [Source:RGD Symbol;Acc:1309512]
ENSRNOG00000000417	Numa1	nuclear mitotic apparatus protein 1 [Source:RGD Symbol;Acc:1308777]		ENSRNOG00000000407	Dcbld1	discoidin, CUB and LCCL domain containing 1 [Source:RGD Symbol;Acc:1307211]		ENSRNOG00000000411	Nus1	NUS1 dehydrodolichyl diphosphate synthase subunit [Source:RGD Symbol;Acc:1307879]
ENSRNOG00000000420	Nelfe	negative elongation factor complex member E [Source:RGD Symbol;Acc:1303325]		ENSRNOG00000000408	Gopc	golgi associated PDZ and coiled-coil motif containing [Source:RGD Symbol;Acc:1309512]		ENSRNOG00000000412	Slc35f1	solute carrier family 35, member F1 [Source:RGD Symbol;Acc:1559576]
ENSRNOG00000000421	Skic2	SKI2 subunit of superkiller complex [Source:RGD Symbol;Acc:1303059]		ENSRNOG00000000411	Nus1	NUS1 dehydrodolichyl diphosphate synthase subunit [Source:RGD Symbol;Acc:1307879]		ENSRNOG00000000414	Cep85l	centrosomal protein 85-like [Source:RGD Symbol;Acc:2319745]
ENSRNOG00000000422	Dxo	decapping exoribonuclease [Source:RGD Symbol;Acc:1303267]		ENSRNOG00000000412	Slc35f1	solute carrier family 35, member F1 [Source:RGD Symbol;Acc:1559576]		ENSRNOG00000000415	Asf1a	anti-silencing function 1A histone chaperone [Source:RGD Symbol;Acc:1311941]
ENSRNOG00000000431	Atf6b	activating transcription factor 6 beta [Source:RGD Symbol;Acc:1303317]		ENSRNOG00000000414	Cep85l	centrosomal protein 85-like [Source:RGD Symbol;Acc:2319745]		ENSRNOG00000000417	Numa1	nuclear mitotic apparatus protein 1 [Source:RGD Symbol;Acc:1308777]
ENSRNOG00000000432	Fkbpl	FKBP prolyl isomerase like [Source:RGD Symbol;Acc:1303227]		ENSRNOG00000000415	Asf1a	anti-silencing function 1A histone chaperone [Source:RGD Symbol;Acc:1311941]		ENSRNOG00000000420	Nelfe	negative elongation factor complex member E [Source:RGD Symbol;Acc:1303325]
ENSRNOG00000000433	Prrt1	proline-rich transmembrane protein 1 [Source:RGD Symbol;Acc:1359348]		ENSRNOG00000000417	Numa1	nuclear mitotic apparatus protein 1 [Source:RGD Symbol;Acc:1308777]		ENSRNOG00000000421	Skic2	SKI2 subunit of superkiller complex [Source:RGD Symbol;Acc:1303059]
ENSRNOG00000000435	Ppt2	palmitoyl-protein thioesterase 2 [Source:RGD Symbol;Acc:620375]		ENSRNOG00000000420	Nelfe	negative elongation factor complex member E [Source:RGD Symbol;Acc:1303325]		ENSRNOG00000000422	Dxo	decapping exoribonuclease [Source:RGD Symbol;Acc:1303267]
ENSRNOG00000000436	Egfl8	EGF-like-domain, multiple 8 [Source:RGD Symbol;Acc:1549706]		ENSRNOG00000000421	Skic2	SKI2 subunit of superkiller complex [Source:RGD Symbol;Acc:1303059]		ENSRNOG00000000431	Atf6b	activating transcription factor 6 beta [Source:RGD Symbol;Acc:1303317]
ENSRNOG00000000437	Agpat1	1-acylglycerol-3-phosphate O-acyltransferase 1 [Source:RGD Symbol;Acc:1303287]		ENSRNOG00000000422	Dxo	decapping exoribonuclease [Source:RGD Symbol;Acc:1303267]		ENSRNOG00000000432	Fkbpl	FKBP prolyl isomerase like [Source:RGD Symbol;Acc:1303227]
ENSRNOG00000000438	Rnf5	ring finger protein 5 [Source:RGD Symbol;Acc:1588458]		ENSRNOG00000000431	Atf6b	activating transcription factor 6 beta [Source:RGD Symbol;Acc:1303317]		ENSRNOG00000000433	Prrt1	proline-rich transmembrane protein 1 [Source:RGD Symbol;Acc:1359348]
ENSRNOG00000000440	Pbx2	PBX homeobox 2 [Source:RGD Symbol;Acc:1303084]		ENSRNOG00000000432	Fkbpl	FKBP prolyl isomerase like [Source:RGD Symbol;Acc:1303227]		ENSRNOG00000000435	Ppt2	palmitoyl-protein thioesterase 2 [Source:RGD Symbol;Acc:620375]
ENSRNOG00000000441	Gpsm3	G-protein signaling modulator 3 [Source:RGD Symbol;Acc:1303014]		ENSRNOG00000000433	Prrt1	proline-rich transmembrane protein 1 [Source:RGD Symbol;Acc:1359348]		ENSRNOG00000000436	Egfl8	EGF-like-domain, multiple 8 [Source:RGD Symbol;Acc:1549706]
ENSRNOG00000000442	Notch4	notch receptor 4 [Source:RGD Symbol;Acc:1303282]		ENSRNOG00000000435	Ppt2	palmitoyl-protein thioesterase 2 [Source:RGD Symbol;Acc:620375]		ENSRNOG00000000437	Agpat1	1-acylglycerol-3-phosphate O-acyltransferase 1 [Source:RGD Symbol;Acc:1303287]
ENSRNOG00000000451	RT1-Ba	RT1 class II, locus Ba [Source:RGD Symbol;Acc:1595867]		ENSRNOG00000000436	Egfl8	EGF-like-domain, multiple 8 [Source:RGD Symbol;Acc:1549706]		ENSRNOG00000000438	Rnf5	ring finger protein 5 [Source:RGD Symbol;Acc:1588458]
ENSRNOG00000000455	Tap2	transporter 2, ATP binding cassette subfamily B member [Source:RGD Symbol;Acc:3818]		ENSRNOG00000000437	Agpat1	1-acylglycerol-3-phosphate O-acyltransferase 1 [Source:RGD Symbol;Acc:1303287]		ENSRNOG00000000439	Ager	advanced glycosylation end product-specific receptor [Source:RGD Symbol;Acc:69258]
ENSRNOG00000000456	Psmb8	proteasome 20S subunit beta 8 [Source:RGD Symbol;Acc:3426]		ENSRNOG00000000438	Rnf5	ring finger protein 5 [Source:RGD Symbol;Acc:1588458]		ENSRNOG00000000440	Pbx2	PBX homeobox 2 [Source:RGD Symbol;Acc:1303084]
ENSRNOG00000000457	Tap1	transporter 1, ATP binding cassette subfamily B member [Source:RGD Symbol;Acc:3817]		ENSRNOG00000000440	Pbx2	PBX homeobox 2 [Source:RGD Symbol;Acc:1303084]		ENSRNOG00000000441	Gpsm3	G-protein signaling modulator 3 [Source:RGD Symbol;Acc:1303014]
ENSRNOG00000000459	Psmb9	proteasome 20S subunit beta 9 [Source:RGD Symbol;Acc:3427]		ENSRNOG00000000441	Gpsm3	G-protein signaling modulator 3 [Source:RGD Symbol;Acc:1303014]		ENSRNOG00000000442	Notch4	notch receptor 4 [Source:RGD Symbol;Acc:1303282]
ENSRNOG00000000461	Brd2	bromodomain containing 2 [Source:RGD Symbol;Acc:1303324]		ENSRNOG00000000442	Notch4	notch receptor 4 [Source:RGD Symbol;Acc:1303282]		ENSRNOG00000000451	RT1-Ba	RT1 class II, locus Ba [Source:RGD Symbol;Acc:1595867]
ENSRNOG00000000463	Col11a2	collagen type XI alpha 2 chain [Source:RGD Symbol;Acc:2373]		ENSRNOG00000000451	RT1-Ba	RT1 class II, locus Ba [Source:RGD Symbol;Acc:1595867]		ENSRNOG00000000455	Tap2	transporter 2, ATP binding cassette subfamily B member [Source:RGD Symbol;Acc:3818]
ENSRNOG00000000464	Rxrb	retinoid X receptor beta [Source:RGD Symbol;Acc:3611]		ENSRNOG00000000455	Tap2	transporter 2, ATP binding cassette subfamily B member [Source:RGD Symbol;Acc:3818]		ENSRNOG00000000456	Psmb8	proteasome 20S subunit beta 8 [Source:RGD Symbol;Acc:3426]
ENSRNOG00000000465	Slc39a7	solute carrier family 39 member 7 [Source:RGD Symbol;Acc:1593280]		ENSRNOG00000000456	Psmb8	proteasome 20S subunit beta 8 [Source:RGD Symbol;Acc:3426]		ENSRNOG00000000457	Tap1	transporter 1, ATP binding cassette subfamily B member [Source:RGD Symbol;Acc:3817]
ENSRNOG00000000466	Hsd17b8	hydroxysteroid (17-beta) dehydrogenase 8 [Source:RGD Symbol;Acc:1303158]		ENSRNOG00000000457	Tap1	transporter 1, ATP binding cassette subfamily B member [Source:RGD Symbol;Acc:3817]		ENSRNOG00000000459	Psmb9	proteasome 20S subunit beta 9 [Source:RGD Symbol;Acc:3427]
ENSRNOG00000000467	Ring1	ring finger protein 1 [Source:RGD Symbol;Acc:3576]		ENSRNOG00000000459	Psmb9	proteasome 20S subunit beta 9 [Source:RGD Symbol;Acc:3427]		ENSRNOG00000000461	Brd2	bromodomain containing 2 [Source:RGD Symbol;Acc:1303324]
ENSRNOG00000000470	Vps52	VPS52 subunit of GARP complex [Source:RGD Symbol;Acc:3618]		ENSRNOG00000000461	Brd2	bromodomain containing 2 [Source:RGD Symbol;Acc:1303324]		ENSRNOG00000000463	Col11a2	collagen type XI alpha 2 chain [Source:RGD Symbol;Acc:2373]
ENSRNOG00000000471	B3galt4	Beta-1,3-galactosyltransferase 4 [Source:RGD Symbol;Acc:620328]		ENSRNOG00000000463	Col11a2	collagen type XI alpha 2 chain [Source:RGD Symbol;Acc:2373]		ENSRNOG00000000464	Rxrb	retinoid X receptor beta [Source:RGD Symbol;Acc:3611]
ENSRNOG00000000473	Pfdn6	prefoldin subunit 6 [Source:RGD Symbol;Acc:1303006]		ENSRNOG00000000464	Rxrb	retinoid X receptor beta [Source:RGD Symbol;Acc:3611]		ENSRNOG00000000465	Slc39a7	solute carrier family 39 member 7 [Source:RGD Symbol;Acc:1593280]
ENSRNOG00000000474	Rgl2	ral guanine nucleotide dissociation stimulator-like 2 [Source:RGD Symbol;Acc:1302985]		ENSRNOG00000000465	Slc39a7	solute carrier family 39 member 7 [Source:RGD Symbol;Acc:1593280]		ENSRNOG00000000466	Hsd17b8	hydroxysteroid (17-beta) dehydrogenase 8 [Source:RGD Symbol;Acc:1303158]
ENSRNOG00000000476	Zbtb22	zinc finger and BTB domain containing 22 [Source:RGD Symbol;Acc:1359627]		ENSRNOG00000000466	Hsd17b8	hydroxysteroid (17-beta) dehydrogenase 8 [Source:RGD Symbol;Acc:1303158]		ENSRNOG00000000467	Ring1	ring finger protein 1 [Source:RGD Symbol;Acc:3576]
ENSRNOG00000000477	Daxx	death-domain associated protein [Source:RGD Symbol;Acc:621227]		ENSRNOG00000000467	Ring1	ring finger protein 1 [Source:RGD Symbol;Acc:3576]		ENSRNOG00000000470	Vps52	VPS52 subunit of GARP complex [Source:RGD Symbol;Acc:3618]
ENSRNOG00000000478	AA926063	AA926063gene [Source:RGD Symbol;Acc:1303072]		ENSRNOG00000000470	Vps52	VPS52 subunit of GARP complex [Source:RGD Symbol;Acc:3618]		ENSRNOG00000000471	B3galt4	Beta-1,3-galactosyltransferase 4 [Source:RGD Symbol;Acc:620328]
ENSRNOG00000000479	Kifc1	kinesin family member C1 [Source:RGD Symbol;Acc:1359118]		ENSRNOG00000000471	B3galt4	Beta-1,3-galactosyltransferase 4 [Source:RGD Symbol;Acc:620328]		ENSRNOG00000000473	Pfdn6	prefoldin subunit 6 [Source:RGD Symbol;Acc:1303006]
ENSRNOG00000000480	Phf1	PHD finger protein 1 [Source:RGD Symbol;Acc:1303205]		ENSRNOG00000000473	Pfdn6	prefoldin subunit 6 [Source:RGD Symbol;Acc:1303006]		ENSRNOG00000000474	Rgl2	ral guanine nucleotide dissociation stimulator-like 2 [Source:RGD Symbol;Acc:1302985]
ENSRNOG00000000481	Cuta	cutA divalent cation tolerance homolog [Source:RGD Symbol;Acc:1303306]		ENSRNOG00000000474	Rgl2	ral guanine nucleotide dissociation stimulator-like 2 [Source:RGD Symbol;Acc:1302985]		ENSRNOG00000000476	Zbtb22	zinc finger and BTB domain containing 22 [Source:RGD Symbol;Acc:1359627]
ENSRNOG00000000483	Syngap1	synaptic Ras GTPase activating protein 1 [Source:RGD Symbol;Acc:621090]		ENSRNOG00000000476	Zbtb22	zinc finger and BTB domain containing 22 [Source:RGD Symbol;Acc:1359627]		ENSRNOG00000000477	Daxx	death-domain associated protein [Source:RGD Symbol;Acc:621227]
ENSRNOG00000000485	Bak1	BCL2-antagonist/killer 1 [Source:RGD Symbol;Acc:621635]		ENSRNOG00000000477	Daxx	death-domain associated protein [Source:RGD Symbol;Acc:621227]		ENSRNOG00000000478	AA926063	AA926063gene [Source:RGD Symbol;Acc:1303072]
ENSRNOG00000000487	Grm4	glutamate metabotropic receptor 4 [Source:RGD Symbol;Acc:2745]		ENSRNOG00000000478	AA926063	AA926063gene [Source:RGD Symbol;Acc:1303072]		ENSRNOG00000000479	Kifc1	kinesin family member C1 [Source:RGD Symbol;Acc:1359118]
ENSRNOG00000000488	Hmga1	high mobility group AT-hook 1 [Source:RGD Symbol;Acc:628699]		ENSRNOG00000000479	Kifc1	kinesin family member C1 [Source:RGD Symbol;Acc:1359118]		ENSRNOG00000000480	Phf1	PHD finger protein 1 [Source:RGD Symbol;Acc:1303205]
ENSRNOG00000000490	Rps10l1	ribosomal protein S10-like 1 [Source:RGD Symbol;Acc:2323006]		ENSRNOG00000000480	Phf1	PHD finger protein 1 [Source:RGD Symbol;Acc:1303205]		ENSRNOG00000000481	Cuta	cutA divalent cation tolerance homolog [Source:RGD Symbol;Acc:1303306]
ENSRNOG00000000493	Snrpc	small nuclear ribonucleoprotein polypeptide C [Source:RGD Symbol;Acc:1306065]		ENSRNOG00000000481	Cuta	cutA divalent cation tolerance homolog [Source:RGD Symbol;Acc:1303306]		ENSRNOG00000000483	Syngap1	synaptic Ras GTPase activating protein 1 [Source:RGD Symbol;Acc:621090]
ENSRNOG00000000495	Bltp3a	bridge-like lipid transfer protein family member 3A [Source:RGD Symbol;Acc:1307264]		ENSRNOG00000000483	Syngap1	synaptic Ras GTPase activating protein 1 [Source:RGD Symbol;Acc:621090]		ENSRNOG00000000485	Bak1	BCL2-antagonist/killer 1 [Source:RGD Symbol;Acc:621635]
ENSRNOG00000000498	Anks1a	ankyrin repeat and sterile alpha motif domain containing 1A [Source:RGD Symbol;Acc:1309183]		ENSRNOG00000000485	Bak1	BCL2-antagonist/killer 1 [Source:RGD Symbol;Acc:621635]		ENSRNOG00000000487	Grm4	glutamate metabotropic receptor 4 [Source:RGD Symbol;Acc:2745]
ENSRNOG00000000501	Zfp523	zinc finger protein 523 [Source:RGD Symbol;Acc:1306239]		ENSRNOG00000000487	Grm4	glutamate metabotropic receptor 4 [Source:RGD Symbol;Acc:2745]		ENSRNOG00000000488	Hmga1	high mobility group AT-hook 1 [Source:RGD Symbol;Acc:628699]
ENSRNOG00000000503	Ppard	peroxisome proliferator-activated receptor delta [Source:RGD Symbol;Acc:3370]		ENSRNOG00000000488	Hmga1	high mobility group AT-hook 1 [Source:RGD Symbol;Acc:628699]		ENSRNOG00000000490	Rps10l1	ribosomal protein S10-like 1 [Source:RGD Symbol;Acc:2323006]
ENSRNOG00000000504	Fance	FA complementation group E [Source:RGD Symbol;Acc:1561045]		ENSRNOG00000000490	Rps10l1	ribosomal protein S10-like 1 [Source:RGD Symbol;Acc:2323006]		ENSRNOG00000000493	Snrpc	small nuclear ribonucleoprotein polypeptide C [Source:RGD Symbol;Acc:1306065]
ENSRNOG00000000505	Rpl10a	ribosomal protein L10A [Source:RGD Symbol;Acc:620497]		ENSRNOG00000000493	Snrpc	small nuclear ribonucleoprotein polypeptide C [Source:RGD Symbol;Acc:1306065]		ENSRNOG00000000495	Bltp3a	bridge-like lipid transfer protein family member 3A [Source:RGD Symbol;Acc:1307264]
ENSRNOG00000000506	Tead3	TEA domain transcription factor 3 [Source:RGD Symbol;Acc:1311583]		ENSRNOG00000000495	Bltp3a	bridge-like lipid transfer protein family member 3A [Source:RGD Symbol;Acc:1307264]		ENSRNOG00000000498	Anks1a	ankyrin repeat and sterile alpha motif domain containing 1A [Source:RGD Symbol;Acc:1309183]
ENSRNOG00000000511	Srpk1	SRSF protein kinase 1 [Source:RGD Symbol;Acc:1308272]		ENSRNOG00000000498	Anks1a	ankyrin repeat and sterile alpha motif domain containing 1A [Source:RGD Symbol;Acc:1309183]		ENSRNOG00000000501	Zfp523	zinc finger protein 523 [Source:RGD Symbol;Acc:1306239]
ENSRNOG00000000512	Slc26a8	solute carrier family 26 member 8 [Source:RGD Symbol;Acc:1308898]		ENSRNOG00000000501	Zfp523	zinc finger protein 523 [Source:RGD Symbol;Acc:1306239]		ENSRNOG00000000502	Def6	DEF6 guanine nucleotide exchange factor [Source:RGD Symbol;Acc:1307945]
ENSRNOG00000000513	Mapk14	mitogen activated protein kinase 14 [Source:RGD Symbol;Acc:70496]		ENSRNOG00000000502	Def6	DEF6 guanine nucleotide exchange factor [Source:RGD Symbol;Acc:1307945]		ENSRNOG00000000503	Ppard	peroxisome proliferator-activated receptor delta [Source:RGD Symbol;Acc:3370]
ENSRNOG00000000517	Kctd20	potassium channel tetramerization domain containing 20 [Source:RGD Symbol;Acc:1309887]		ENSRNOG00000000503	Ppard	peroxisome proliferator-activated receptor delta [Source:RGD Symbol;Acc:3370]		ENSRNOG00000000504	Fance	FA complementation group E [Source:RGD Symbol;Acc:1561045]
ENSRNOG00000000519	Stk38	serine/threonine kinase 38 [Source:RGD Symbol;Acc:1309455]		ENSRNOG00000000504	Fance	FA complementation group E [Source:RGD Symbol;Acc:1561045]		ENSRNOG00000000505	Rpl10a	ribosomal protein L10A [Source:RGD Symbol;Acc:620497]
ENSRNOG00000000520	Srsf3	serine and arginine rich splicing factor 3 [Source:RGD Symbol;Acc:1309233]		ENSRNOG00000000505	Rpl10a	ribosomal protein L10A [Source:RGD Symbol;Acc:620497]		ENSRNOG00000000506	Tead3	TEA domain transcription factor 3 [Source:RGD Symbol;Acc:1311583]
ENSRNOG00000000521	Cdkn1a	cyclin-dependent kinase inhibitor 1A [Source:RGD Symbol;Acc:69328]		ENSRNOG00000000506	Tead3	TEA domain transcription factor 3 [Source:RGD Symbol;Acc:1311583]		ENSRNOG00000000511	Srpk1	SRSF protein kinase 1 [Source:RGD Symbol;Acc:1308272]
ENSRNOG00000000522	Cpne5	copine 5 [Source:RGD Symbol;Acc:1308021]		ENSRNOG00000000511	Srpk1	SRSF protein kinase 1 [Source:RGD Symbol;Acc:1308272]		ENSRNOG00000000512	Slc26a8	solute carrier family 26 member 8 [Source:RGD Symbol;Acc:1308898]
ENSRNOG00000000523	Ppil1	peptidylprolyl isomerase like 1 [Source:RGD Symbol;Acc:1309119]		ENSRNOG00000000512	Slc26a8	solute carrier family 26 member 8 [Source:RGD Symbol;Acc:1308898]		ENSRNOG00000000513	Mapk14	mitogen activated protein kinase 14 [Source:RGD Symbol;Acc:70496]
ENSRNOG00000000524	RGD735065	similar to GI:13385412-like protein splice form I [Source:RGD Symbol;Acc:735065]		ENSRNOG00000000513	Mapk14	mitogen activated protein kinase 14 [Source:RGD Symbol;Acc:70496]		ENSRNOG00000000517	Kctd20	potassium channel tetramerization domain containing 20 [Source:RGD Symbol;Acc:1309887]
ENSRNOG00000000525	Pi16	peptidase inhibitor 16 [Source:RGD Symbol;Acc:1304760]		ENSRNOG00000000515	Mapk13	mitogen activated protein kinase 13 [Source:RGD Symbol;Acc:3045]		ENSRNOG00000000519	Stk38	serine/threonine kinase 38 [Source:RGD Symbol;Acc:1309455]
ENSRNOG00000000527	Mtch1	mitochondrial carrier 1 [Source:RGD Symbol;Acc:1309262]		ENSRNOG00000000517	Kctd20	potassium channel tetramerization domain containing 20 [Source:RGD Symbol;Acc:1309887]		ENSRNOG00000000520	Srsf3	serine and arginine rich splicing factor 3 [Source:RGD Symbol;Acc:1309233]
ENSRNOG00000000528	Fgd2	FYVE, RhoGEF and PH domain containing 2 [Source:RGD Symbol;Acc:1309840]		ENSRNOG00000000519	Stk38	serine/threonine kinase 38 [Source:RGD Symbol;Acc:1309455]		ENSRNOG00000000521	Cdkn1a	cyclin-dependent kinase inhibitor 1A [Source:RGD Symbol;Acc:69328]
ENSRNOG00000000529	Pim1	Pim-1 proto-oncogene, serine/threonine kinase [Source:RGD Symbol;Acc:3330]		ENSRNOG00000000520	Srsf3	serine and arginine rich splicing factor 3 [Source:RGD Symbol;Acc:1309233]		ENSRNOG00000000522	Cpne5	copine 5 [Source:RGD Symbol;Acc:1308021]
ENSRNOG00000000532	Cmtr1	cap methyltransferase 1 [Source:RGD Symbol;Acc:1307801]		ENSRNOG00000000521	Cdkn1a	cyclin-dependent kinase inhibitor 1A [Source:RGD Symbol;Acc:69328]		ENSRNOG00000000523	Ppil1	peptidylprolyl isomerase like 1 [Source:RGD Symbol;Acc:1309119]
ENSRNOG00000000536	Mdga1	MAM domain containing glycosylphosphatidylinositol anchor 1 [Source:RGD Symbol;Acc:1307031]		ENSRNOG00000000522	Cpne5	copine 5 [Source:RGD Symbol;Acc:1308021]		ENSRNOG00000000524	RGD735065	similar to GI:13385412-like protein splice form I [Source:RGD Symbol;Acc:735065]
ENSRNOG00000000540	Btbd9	BTB domain containing 9 [Source:RGD Symbol;Acc:1306975]		ENSRNOG00000000523	Ppil1	peptidylprolyl isomerase like 1 [Source:RGD Symbol;Acc:1309119]		ENSRNOG00000000525	Pi16	peptidase inhibitor 16 [Source:RGD Symbol;Acc:1304760]
ENSRNOG00000000541	Glo1	glyoxalase 1 [Source:RGD Symbol;Acc:2702]		ENSRNOG00000000524	RGD735065	similar to GI:13385412-like protein splice form I [Source:RGD Symbol;Acc:735065]		ENSRNOG00000000527	Mtch1	mitochondrial carrier 1 [Source:RGD Symbol;Acc:1309262]
ENSRNOG00000000546	Nt5dc1	5'-nucleotidase domain containing 1 [Source:RGD Symbol;Acc:1305214]		ENSRNOG00000000525	Pi16	peptidase inhibitor 16 [Source:RGD Symbol;Acc:1304760]		ENSRNOG00000000528	Fgd2	FYVE, RhoGEF and PH domain containing 2 [Source:RGD Symbol;Acc:1309840]
ENSRNOG00000000547	Tspyl4	TSPY-like 4 [Source:RGD Symbol;Acc:1306653]		ENSRNOG00000000527	Mtch1	mitochondrial carrier 1 [Source:RGD Symbol;Acc:1309262]		ENSRNOG00000000529	Pim1	Pim-1 proto-oncogene, serine/threonine kinase [Source:RGD Symbol;Acc:3330]
ENSRNOG00000000549	Tspyl1	TSPY-like 1 [Source:RGD Symbol;Acc:1307726]		ENSRNOG00000000528	Fgd2	FYVE, RhoGEF and PH domain containing 2 [Source:RGD Symbol;Acc:1309840]		ENSRNOG00000000532	Cmtr1	cap methyltransferase 1 [Source:RGD Symbol;Acc:1307801]
ENSRNOG00000000551	Fam241b	family with sequence similarity 241 member B [Source:RGD Symbol;Acc:1305587]		ENSRNOG00000000529	Pim1	Pim-1 proto-oncogene, serine/threonine kinase [Source:RGD Symbol;Acc:3330]		ENSRNOG00000000536	Mdga1	MAM domain containing glycosylphosphatidylinositol anchor 1 [Source:RGD Symbol;Acc:1307031]
ENSRNOG00000000552	Col13a1	collagen type XIII alpha 1 chain [Source:RGD Symbol;Acc:1595704]		ENSRNOG00000000532	Cmtr1	cap methyltransferase 1 [Source:RGD Symbol;Acc:1307801]		ENSRNOG00000000540	Btbd9	BTB domain containing 9 [Source:RGD Symbol;Acc:1306975]
ENSRNOG00000000557	Ppa1	inorganic pyrophosphatase 1 [Source:RGD Symbol;Acc:1589773]		ENSRNOG00000000536	Mdga1	MAM domain containing glycosylphosphatidylinositol anchor 1 [Source:RGD Symbol;Acc:1307031]		ENSRNOG00000000541	Glo1	glyoxalase 1 [Source:RGD Symbol;Acc:2702]
ENSRNOG00000000560	Lrrc20	leucine rich repeat containing 20 [Source:RGD Symbol;Acc:1566140]		ENSRNOG00000000540	Btbd9	BTB domain containing 9 [Source:RGD Symbol;Acc:1306975]		ENSRNOG00000000546	Nt5dc1	5'-nucleotidase domain containing 1 [Source:RGD Symbol;Acc:1305214]
ENSRNOG00000000561	Pald1	phosphatase domain containing, paladin 1 [Source:RGD Symbol;Acc:1305933]		ENSRNOG00000000541	Glo1	glyoxalase 1 [Source:RGD Symbol;Acc:2702]		ENSRNOG00000000547	Tspyl4	TSPY-like 4 [Source:RGD Symbol;Acc:1306653]
ENSRNOG00000000565	Sgpl1	sphingosine-1-phosphate lyase 1 [Source:RGD Symbol;Acc:628599]		ENSRNOG00000000546	Nt5dc1	5'-nucleotidase domain containing 1 [Source:RGD Symbol;Acc:1305214]		ENSRNOG00000000549	Tspyl1	TSPY-like 1 [Source:RGD Symbol;Acc:1307726]
ENSRNOG00000000566	Pcbd1	pterin-4 alpha-carbinolamine dehydratase 1 [Source:RGD Symbol;Acc:3263]		ENSRNOG00000000547	Tspyl4	TSPY-like 4 [Source:RGD Symbol;Acc:1306653]		ENSRNOG00000000551	Fam241b	family with sequence similarity 241 member B [Source:RGD Symbol;Acc:1305587]
ENSRNOG00000000567	Unc5b	unc-5 netrin receptor B [Source:RGD Symbol;Acc:621756]		ENSRNOG00000000549	Tspyl1	TSPY-like 1 [Source:RGD Symbol;Acc:1307726]		ENSRNOG00000000552	Col13a1	collagen type XIII alpha 1 chain [Source:RGD Symbol;Acc:1595704]
ENSRNOG00000000568	Slc29a3	solute carrier family 29 member 3 [Source:RGD Symbol;Acc:727811]		ENSRNOG00000000551	Fam241b	family with sequence similarity 241 member B [Source:RGD Symbol;Acc:1305587]		ENSRNOG00000000557	Ppa1	inorganic pyrophosphatase 1 [Source:RGD Symbol;Acc:1589773]
ENSRNOG00000000569	Vsir	V-set immunoregulatory receptor [Source:RGD Symbol;Acc:1590938]		ENSRNOG00000000552	Col13a1	collagen type XIII alpha 1 chain [Source:RGD Symbol;Acc:1595704]		ENSRNOG00000000560	Lrrc20	leucine rich repeat containing 20 [Source:RGD Symbol;Acc:1566140]
ENSRNOG00000000571	Psap	prosaposin [Source:RGD Symbol;Acc:3423]		ENSRNOG00000000557	Ppa1	inorganic pyrophosphatase 1 [Source:RGD Symbol;Acc:1589773]		ENSRNOG00000000561	Pald1	phosphatase domain containing, paladin 1 [Source:RGD Symbol;Acc:1305933]
ENSRNOG00000000572	Chst3	carbohydrate sulfotransferase 3 [Source:RGD Symbol;Acc:620355]		ENSRNOG00000000560	Lrrc20	leucine rich repeat containing 20 [Source:RGD Symbol;Acc:1566140]		ENSRNOG00000000565	Sgpl1	sphingosine-1-phosphate lyase 1 [Source:RGD Symbol;Acc:628599]
ENSRNOG00000000574	AC096404.1	------		ENSRNOG00000000561	Pald1	phosphatase domain containing, paladin 1 [Source:RGD Symbol;Acc:1305933]		ENSRNOG00000000566	Pcbd1	pterin-4 alpha-carbinolamine dehydratase 1 [Source:RGD Symbol;Acc:3263]
ENSRNOG00000000576	Anapc16	anaphase promoting complex subunit 16 [Source:RGD Symbol;Acc:2321124]		ENSRNOG00000000565	Sgpl1	sphingosine-1-phosphate lyase 1 [Source:RGD Symbol;Acc:628599]		ENSRNOG00000000567	Unc5b	unc-5 netrin receptor B [Source:RGD Symbol;Acc:621756]
ENSRNOG00000000579	Marcks	myristoylated alanine rich protein kinase C substrate [Source:RGD Symbol;Acc:3028]		ENSRNOG00000000566	Pcbd1	pterin-4 alpha-carbinolamine dehydratase 1 [Source:RGD Symbol;Acc:3263]		ENSRNOG00000000568	Slc29a3	solute carrier family 29 member 3 [Source:RGD Symbol;Acc:727811]
ENSRNOG00000000581	Cdc40	cell division cycle 40 [Source:RGD Symbol;Acc:1307063]		ENSRNOG00000000567	Unc5b	unc-5 netrin receptor B [Source:RGD Symbol;Acc:621756]		ENSRNOG00000000569	Vsir	V-set immunoregulatory receptor [Source:RGD Symbol;Acc:1590938]
ENSRNOG00000000582	Ddo	D-aspartate oxidase [Source:RGD Symbol;Acc:1595123]		ENSRNOG00000000568	Slc29a3	solute carrier family 29 member 3 [Source:RGD Symbol;Acc:727811]		ENSRNOG00000000571	Psap	prosaposin [Source:RGD Symbol;Acc:3423]
ENSRNOG00000000583	Cdk19	cyclin-dependent kinase 19 [Source:RGD Symbol;Acc:1305435]		ENSRNOG00000000569	Vsir	V-set immunoregulatory receptor [Source:RGD Symbol;Acc:1590938]		ENSRNOG00000000572	Chst3	carbohydrate sulfotransferase 3 [Source:RGD Symbol;Acc:620355]
ENSRNOG00000000585	Amd1	adenosylmethionine decarboxylase 1 [Source:RGD Symbol;Acc:2104]		ENSRNOG00000000571	Psap	prosaposin [Source:RGD Symbol;Acc:3423]		ENSRNOG00000000574	AC096404.1	------
ENSRNOG00000000586	Gtf3c6	general transcription factor 3C subunit 6 [Source:RGD Symbol;Acc:1307434]		ENSRNOG00000000572	Chst3	carbohydrate sulfotransferase 3 [Source:RGD Symbol;Acc:620355]		ENSRNOG00000000576	Anapc16	anaphase promoting complex subunit 16 [Source:RGD Symbol;Acc:2321124]
ENSRNOG00000000587	Rpf2	ribosome production factor 2 homolog [Source:RGD Symbol;Acc:1306906]		ENSRNOG00000000574	AC096404.1	------		ENSRNOG00000000579	Marcks	myristoylated alanine rich protein kinase C substrate [Source:RGD Symbol;Acc:3028]
ENSRNOG00000000593	Rev3l	REV3 like, DNA directed polymerase zeta catalytic subunit [Source:RGD Symbol;Acc:1307087]		ENSRNOG00000000576	Anapc16	anaphase promoting complex subunit 16 [Source:RGD Symbol;Acc:2321124]		ENSRNOG00000000581	Cdc40	cell division cycle 40 [Source:RGD Symbol;Acc:1307063]
ENSRNOG00000000595	Traf3ip2	Traf3 interacting protein 2 [Source:RGD Symbol;Acc:1593240]		ENSRNOG00000000579	Marcks	myristoylated alanine rich protein kinase C substrate [Source:RGD Symbol;Acc:3028]		ENSRNOG00000000582	Ddo	D-aspartate oxidase [Source:RGD Symbol;Acc:1595123]
ENSRNOG00000000596	Fyn	FYN proto-oncogene, Src family tyrosine kinase [Source:RGD Symbol;Acc:2641]		ENSRNOG00000000581	Cdc40	cell division cycle 40 [Source:RGD Symbol;Acc:1307063]		ENSRNOG00000000583	Cdk19	cyclin-dependent kinase 19 [Source:RGD Symbol;Acc:1305435]
ENSRNOG00000000598	Tube1	tubulin, epsilon 1 [Source:RGD Symbol;Acc:1306048]		ENSRNOG00000000582	Ddo	D-aspartate oxidase [Source:RGD Symbol;Acc:1595123]		ENSRNOG00000000585	Amd1	adenosylmethionine decarboxylase 1 [Source:RGD Symbol;Acc:2104]
ENSRNOG00000000599	Lama4	laminin subunit alpha 4 [Source:RGD Symbol;Acc:1560062]		ENSRNOG00000000583	Cdk19	cyclin-dependent kinase 19 [Source:RGD Symbol;Acc:1305435]		ENSRNOG00000000586	Gtf3c6	general transcription factor 3C subunit 6 [Source:RGD Symbol;Acc:1307434]
ENSRNOG00000000604	Hdac2	histone deacetylase 2 [Source:RGD Symbol;Acc:619976]		ENSRNOG00000000585	Amd1	adenosylmethionine decarboxylase 1 [Source:RGD Symbol;Acc:2104]		ENSRNOG00000000587	Rpf2	ribosome production factor 2 homolog [Source:RGD Symbol;Acc:1306906]
ENSRNOG00000000605	Hs3st5	heparan sulfate-glucosamine 3-sulfotransferase 5 [Source:RGD Symbol;Acc:1306379]		ENSRNOG00000000586	Gtf3c6	general transcription factor 3C subunit 6 [Source:RGD Symbol;Acc:1307434]		ENSRNOG00000000593	Rev3l	REV3 like, DNA directed polymerase zeta catalytic subunit [Source:RGD Symbol;Acc:1307087]
ENSRNOG00000000606	Pcdh15	protocadherin related 15 [Source:RGD Symbol;Acc:1590969]		ENSRNOG00000000587	Rpf2	ribosome production factor 2 homolog [Source:RGD Symbol;Acc:1306906]		ENSRNOG00000000595	Traf3ip2	Traf3 interacting protein 2 [Source:RGD Symbol;Acc:1593240]
ENSRNOG00000000609	Ipmk	inositol polyphosphate multikinase [Source:RGD Symbol;Acc:620954]		ENSRNOG00000000593	Rev3l	REV3 like, DNA directed polymerase zeta catalytic subunit [Source:RGD Symbol;Acc:1307087]		ENSRNOG00000000596	Fyn	FYN proto-oncogene, Src family tyrosine kinase [Source:RGD Symbol;Acc:2641]
ENSRNOG00000000610	Cisd1	CDGSH iron sulfur domain 1 [Source:RGD Symbol;Acc:1309529]		ENSRNOG00000000595	Traf3ip2	Traf3 interacting protein 2 [Source:RGD Symbol;Acc:1593240]		ENSRNOG00000000598	Tube1	tubulin, epsilon 1 [Source:RGD Symbol;Acc:1306048]
ENSRNOG00000000611	Ube2d1	ubiquitin-conjugating enzyme E2D 1 [Source:RGD Symbol;Acc:1307886]		ENSRNOG00000000596	Fyn	FYN proto-oncogene, Src family tyrosine kinase [Source:RGD Symbol;Acc:2641]		ENSRNOG00000000599	Lama4	laminin subunit alpha 4 [Source:RGD Symbol;Acc:1560062]
ENSRNOG00000000613	Tfam	transcription factor A, mitochondrial [Source:RGD Symbol;Acc:620682]		ENSRNOG00000000598	Tube1	tubulin, epsilon 1 [Source:RGD Symbol;Acc:1306048]		ENSRNOG00000000604	Hdac2	histone deacetylase 2 [Source:RGD Symbol;Acc:619976]
ENSRNOG00000000614	Bicc1	BicC family RNA binding protein 1 [Source:RGD Symbol;Acc:1307459]		ENSRNOG00000000599	Lama4	laminin subunit alpha 4 [Source:RGD Symbol;Acc:1560062]		ENSRNOG00000000605	Hs3st5	heparan sulfate-glucosamine 3-sulfotransferase 5 [Source:RGD Symbol;Acc:1306379]
ENSRNOG00000000618	Mdga2	MAM domain containing glycosylphosphatidylinositol anchor 2 [Source:RGD Symbol;Acc:735131]		ENSRNOG00000000604	Hdac2	histone deacetylase 2 [Source:RGD Symbol;Acc:619976]		ENSRNOG00000000606	Pcdh15	protocadherin related 15 [Source:RGD Symbol;Acc:1590969]
ENSRNOG00000000632	Cdk1	cyclin-dependent kinase 1 [Source:RGD Symbol;Acc:2319]		ENSRNOG00000000605	Hs3st5	heparan sulfate-glucosamine 3-sulfotransferase 5 [Source:RGD Symbol;Acc:1306379]		ENSRNOG00000000609	Ipmk	inositol polyphosphate multikinase [Source:RGD Symbol;Acc:620954]
ENSRNOG00000000633	Rhobtb1	Rho-related BTB domain containing 1 [Source:RGD Symbol;Acc:1306871]		ENSRNOG00000000609	Ipmk	inositol polyphosphate multikinase [Source:RGD Symbol;Acc:620954]		ENSRNOG00000000610	Cisd1	CDGSH iron sulfur domain 1 [Source:RGD Symbol;Acc:1309529]
ENSRNOG00000000634	Cabcoco1	ciliary associated calcium binding coiled-coil 1 [Source:RGD Symbol;Acc:1306739]		ENSRNOG00000000610	Cisd1	CDGSH iron sulfur domain 1 [Source:RGD Symbol;Acc:1309529]		ENSRNOG00000000611	Ube2d1	ubiquitin-conjugating enzyme E2D 1 [Source:RGD Symbol;Acc:1307886]
ENSRNOG00000000635	Arid5b	AT-rich interaction domain 5B [Source:RGD Symbol;Acc:1311735]		ENSRNOG00000000611	Ube2d1	ubiquitin-conjugating enzyme E2D 1 [Source:RGD Symbol;Acc:1307886]		ENSRNOG00000000613	Tfam	transcription factor A, mitochondrial [Source:RGD Symbol;Acc:620682]
ENSRNOG00000000638	Zfp365	zinc finger protein 365 [Source:RGD Symbol;Acc:1565986]		ENSRNOG00000000613	Tfam	transcription factor A, mitochondrial [Source:RGD Symbol;Acc:620682]		ENSRNOG00000000614	Bicc1	BicC family RNA binding protein 1 [Source:RGD Symbol;Acc:1307459]
ENSRNOG00000000640	Egr2	early growth response 2 [Source:RGD Symbol;Acc:621608]		ENSRNOG00000000614	Bicc1	BicC family RNA binding protein 1 [Source:RGD Symbol;Acc:1307459]		ENSRNOG00000000618	Mdga2	MAM domain containing glycosylphosphatidylinositol anchor 2 [Source:RGD Symbol;Acc:735131]
ENSRNOG00000000641	Nrbf2	nuclear receptor binding factor 2 [Source:RGD Symbol;Acc:61937]		ENSRNOG00000000618	Mdga2	MAM domain containing glycosylphosphatidylinositol anchor 2 [Source:RGD Symbol;Acc:735131]		ENSRNOG00000000632	Cdk1	cyclin-dependent kinase 1 [Source:RGD Symbol;Acc:2319]
ENSRNOG00000000645	Reep3	receptor accessory protein 3 [Source:RGD Symbol;Acc:1560401]		ENSRNOG00000000632	Cdk1	cyclin-dependent kinase 1 [Source:RGD Symbol;Acc:2319]		ENSRNOG00000000633	Rhobtb1	Rho-related BTB domain containing 1 [Source:RGD Symbol;Acc:1306871]
ENSRNOG00000000648	Jmjd1c	jumonji domain containing 1C [Source:RGD Symbol;Acc:708458]		ENSRNOG00000000633	Rhobtb1	Rho-related BTB domain containing 1 [Source:RGD Symbol;Acc:1306871]		ENSRNOG00000000634	Cabcoco1	ciliary associated calcium binding coiled-coil 1 [Source:RGD Symbol;Acc:1306739]
ENSRNOG00000000655	Ptprc	protein tyrosine phosphatase, receptor type, C [Source:RGD Symbol;Acc:3451]		ENSRNOG00000000634	Cabcoco1	ciliary associated calcium binding coiled-coil 1 [Source:RGD Symbol;Acc:1306739]		ENSRNOG00000000635	Arid5b	AT-rich interaction domain 5B [Source:RGD Symbol;Acc:1311735]
ENSRNOG00000000657	Nek7	NIMA-related kinase 7 [Source:RGD Symbol;Acc:1311160]		ENSRNOG00000000635	Arid5b	AT-rich interaction domain 5B [Source:RGD Symbol;Acc:1311735]		ENSRNOG00000000638	Zfp365	zinc finger protein 365 [Source:RGD Symbol;Acc:1565986]
ENSRNOG00000000661	Hps4	HPS4, biogenesis of lysosomal organelles complex 3 subunit 2 [Source:RGD Symbol;Acc:1308070]		ENSRNOG00000000638	Zfp365	zinc finger protein 365 [Source:RGD Symbol;Acc:1565986]		ENSRNOG00000000640	Egr2	early growth response 2 [Source:RGD Symbol;Acc:621608]
ENSRNOG00000000662	Srrd	SRR1 domain containing [Source:RGD Symbol;Acc:1562579]		ENSRNOG00000000640	Egr2	early growth response 2 [Source:RGD Symbol;Acc:621608]		ENSRNOG00000000641	Nrbf2	nuclear receptor binding factor 2 [Source:RGD Symbol;Acc:61937]
ENSRNOG00000000663	Tfip11	tuftelin interacting protein 11 [Source:RGD Symbol;Acc:1311449]		ENSRNOG00000000641	Nrbf2	nuclear receptor binding factor 2 [Source:RGD Symbol;Acc:61937]		ENSRNOG00000000645	Reep3	receptor accessory protein 3 [Source:RGD Symbol;Acc:1560401]
ENSRNOG00000000664	Tpst2	tyrosylprotein sulfotransferase 2 [Source:RGD Symbol;Acc:1305331]		ENSRNOG00000000645	Reep3	receptor accessory protein 3 [Source:RGD Symbol;Acc:1560401]		ENSRNOG00000000648	Jmjd1c	jumonji domain containing 1C [Source:RGD Symbol;Acc:708458]
ENSRNOG00000000665	Pitpnb	phosphatidylinositol transfer protein, beta [Source:RGD Symbol;Acc:620143]		ENSRNOG00000000648	Jmjd1c	jumonji domain containing 1C [Source:RGD Symbol;Acc:708458]		ENSRNOG00000000655	Ptprc	protein tyrosine phosphatase, receptor type, C [Source:RGD Symbol;Acc:3451]
ENSRNOG00000000692	Ung	uracil-DNA glycosylase [Source:RGD Symbol;Acc:1307200]		ENSRNOG00000000655	Ptprc	protein tyrosine phosphatase, receptor type, C [Source:RGD Symbol;Acc:3451]		ENSRNOG00000000657	Nek7	NIMA-related kinase 7 [Source:RGD Symbol;Acc:1311160]
ENSRNOG00000000693	Svop	SV2 related protein [Source:RGD Symbol;Acc:620277]		ENSRNOG00000000657	Nek7	NIMA-related kinase 7 [Source:RGD Symbol;Acc:1311160]		ENSRNOG00000000661	Hps4	HPS4, biogenesis of lysosomal organelles complex 3 subunit 2 [Source:RGD Symbol;Acc:1308070]
ENSRNOG00000000695	Ssh1	slingshot protein phosphatase 1 [Source:RGD Symbol;Acc:1306038]		ENSRNOG00000000661	Hps4	HPS4, biogenesis of lysosomal organelles complex 3 subunit 2 [Source:RGD Symbol;Acc:1308070]		ENSRNOG00000000662	Srrd	SRR1 domain containing [Source:RGD Symbol;Acc:1562579]
ENSRNOG00000000697	Coro1c	coronin 1C [Source:RGD Symbol;Acc:1564490]		ENSRNOG00000000662	Srrd	SRR1 domain containing [Source:RGD Symbol;Acc:1562579]		ENSRNOG00000000663	Tfip11	tuftelin interacting protein 11 [Source:RGD Symbol;Acc:1311449]
ENSRNOG00000000699	Selplg	selectin P ligand [Source:RGD Symbol;Acc:1307971]		ENSRNOG00000000663	Tfip11	tuftelin interacting protein 11 [Source:RGD Symbol;Acc:1311449]		ENSRNOG00000000664	Tpst2	tyrosylprotein sulfotransferase 2 [Source:RGD Symbol;Acc:1305331]
ENSRNOG00000000700	Tmem119	transmembrane protein 119 [Source:RGD Symbol;Acc:1307573]		ENSRNOG00000000664	Tpst2	tyrosylprotein sulfotransferase 2 [Source:RGD Symbol;Acc:1305331]		ENSRNOG00000000665	Pitpnb	phosphatidylinositol transfer protein, beta [Source:RGD Symbol;Acc:620143]
ENSRNOG00000000701	Iscu	iron-sulfur cluster assembly enzyme [Source:RGD Symbol;Acc:1309562]		ENSRNOG00000000665	Pitpnb	phosphatidylinositol transfer protein, beta [Source:RGD Symbol;Acc:620143]		ENSRNOG00000000692	Ung	uracil-DNA glycosylase [Source:RGD Symbol;Acc:1307200]
ENSRNOG00000000702	Sart3	spliceosome associated factor 3, U4/U6 recycling protein [Source:RGD Symbol;Acc:1311646]		ENSRNOG00000000692	Ung	uracil-DNA glycosylase [Source:RGD Symbol;Acc:1307200]		ENSRNOG00000000693	Svop	SV2 related protein [Source:RGD Symbol;Acc:620277]
ENSRNOG00000000708	Sgsm1	small G protein signaling modulator 1 [Source:RGD Symbol;Acc:1308178]		ENSRNOG00000000693	Svop	SV2 related protein [Source:RGD Symbol;Acc:620277]		ENSRNOG00000000695	Ssh1	slingshot protein phosphatase 1 [Source:RGD Symbol;Acc:1306038]
ENSRNOG00000000716	Htr1f	5-hydroxytryptamine receptor 1F [Source:RGD Symbol;Acc:71083]		ENSRNOG00000000695	Ssh1	slingshot protein phosphatase 1 [Source:RGD Symbol;Acc:1306038]		ENSRNOG00000000697	Coro1c	coronin 1C [Source:RGD Symbol;Acc:1564490]
ENSRNOG00000000718	Cggbp1	CGG triplet repeat binding protein 1 [Source:RGD Symbol;Acc:1308129]		ENSRNOG00000000697	Coro1c	coronin 1C [Source:RGD Symbol;Acc:1564490]		ENSRNOG00000000699	Selplg	selectin P ligand [Source:RGD Symbol;Acc:1307971]
ENSRNOG00000000720	C11h3orf38	similar to human chromosome 3 open reading frame 38 [Source:RGD Symbol;Acc:1359320]		ENSRNOG00000000699	Selplg	selectin P ligand [Source:RGD Symbol;Acc:1307971]		ENSRNOG00000000700	Tmem119	transmembrane protein 119 [Source:RGD Symbol;Acc:1307573]
ENSRNOG00000000729	Tmlhe	trimethyllysine hydroxylase, epsilon [Source:RGD Symbol;Acc:620629]		ENSRNOG00000000700	Tmem119	transmembrane protein 119 [Source:RGD Symbol;Acc:1307573]		ENSRNOG00000000701	Iscu	iron-sulfur cluster assembly enzyme [Source:RGD Symbol;Acc:1309562]
ENSRNOG00000000763	RT1-M3-1	RT1 class Ib, locus M3, gene 1 [Source:RGD Symbol;Acc:3494]		ENSRNOG00000000701	Iscu	iron-sulfur cluster assembly enzyme [Source:RGD Symbol;Acc:1309562]		ENSRNOG00000000702	Sart3	spliceosome associated factor 3, U4/U6 recycling protein [Source:RGD Symbol;Acc:1311646]
ENSRNOG00000000774	Gabbr1	gamma-aminobutyric acid type B receptor subunit 1 [Source:RGD Symbol;Acc:621537]		ENSRNOG00000000702	Sart3	spliceosome associated factor 3, U4/U6 recycling protein [Source:RGD Symbol;Acc:1311646]		ENSRNOG00000000704	Cmklr1	chemerin chemokine-like receptor 1 [Source:RGD Symbol;Acc:69359]
ENSRNOG00000000775	Mog	myelin oligodendrocyte glycoprotein [Source:RGD Symbol;Acc:3102]		ENSRNOG00000000704	Cmklr1	chemerin chemokine-like receptor 1 [Source:RGD Symbol;Acc:69359]		ENSRNOG00000000708	Sgsm1	small G protein signaling modulator 1 [Source:RGD Symbol;Acc:1308178]
ENSRNOG00000000777	RT1-S3	RT1 class Ib, locus S3 [Source:RGD Symbol;Acc:735037]		ENSRNOG00000000708	Sgsm1	small G protein signaling modulator 1 [Source:RGD Symbol;Acc:1308178]		ENSRNOG00000000718	Cggbp1	CGG triplet repeat binding protein 1 [Source:RGD Symbol;Acc:1308129]
ENSRNOG00000000778	Znrd1as1	ZNRD1 antisense RNA 1 [Source:RGD Symbol;Acc:1564067]		ENSRNOG00000000718	Cggbp1	CGG triplet repeat binding protein 1 [Source:RGD Symbol;Acc:1308129]		ENSRNOG00000000720	C11h3orf38	similar to human chromosome 3 open reading frame 38 [Source:RGD Symbol;Acc:1359320]
ENSRNOG00000000779	Polr1h	RNA polymerase I subunit H [Source:RGD Symbol;Acc:1303114]		ENSRNOG00000000720	C11h3orf38	similar to human chromosome 3 open reading frame 38 [Source:RGD Symbol;Acc:1359320]		ENSRNOG00000000728	Clic2	chloride intracellular channel 2 [Source:RGD Symbol;Acc:1306580]
ENSRNOG00000000780	Ppp1r11	protein phosphatase 1, regulatory (inhibitor) subunit 11 [Source:RGD Symbol;Acc:1303163]		ENSRNOG00000000728	Clic2	chloride intracellular channel 2 [Source:RGD Symbol;Acc:1306580]		ENSRNOG00000000729	Tmlhe	trimethyllysine hydroxylase, epsilon [Source:RGD Symbol;Acc:620629]
ENSRNOG00000000781	Rnf39	ring finger protein 39 [Source:RGD Symbol;Acc:628854]		ENSRNOG00000000729	Tmlhe	trimethyllysine hydroxylase, epsilon [Source:RGD Symbol;Acc:620629]		ENSRNOG00000000763	RT1-M3-1	RT1 class Ib, locus M3, gene 1 [Source:RGD Symbol;Acc:3494]
ENSRNOG00000000785	Trim39	tripartite motif-containing 39 [Source:RGD Symbol;Acc:1303115]		ENSRNOG00000000763	RT1-M3-1	RT1 class Ib, locus M3, gene 1 [Source:RGD Symbol;Acc:3494]		ENSRNOG00000000774	Gabbr1	gamma-aminobutyric acid type B receptor subunit 1 [Source:RGD Symbol;Acc:621537]
ENSRNOG00000000786	Rpp21	ribonuclease P/MRP subunit p21 [Source:RGD Symbol;Acc:1303090]		ENSRNOG00000000774	Gabbr1	gamma-aminobutyric acid type B receptor subunit 1 [Source:RGD Symbol;Acc:621537]		ENSRNOG00000000775	Mog	myelin oligodendrocyte glycoprotein [Source:RGD Symbol;Acc:3102]
ENSRNOG00000000795	RT1-N3	RT1 class Ib, locus N3 [Source:RGD Symbol;Acc:1598370]		ENSRNOG00000000775	Mog	myelin oligodendrocyte glycoprotein [Source:RGD Symbol;Acc:3102]		ENSRNOG00000000777	RT1-S3	RT1 class Ib, locus S3 [Source:RGD Symbol;Acc:735037]
ENSRNOG00000000796	Ranbp2	RAN binding protein 2 [Source:RGD Symbol;Acc:1560047]		ENSRNOG00000000777	RT1-S3	RT1 class Ib, locus S3 [Source:RGD Symbol;Acc:735037]		ENSRNOG00000000778	Znrd1as1	ZNRD1 antisense RNA 1 [Source:RGD Symbol;Acc:1564067]
ENSRNOG00000000798	Gnl1	G protein nucleolar 1 [Source:RGD Symbol;Acc:1303051]		ENSRNOG00000000778	Znrd1as1	ZNRD1 antisense RNA 1 [Source:RGD Symbol;Acc:1564067]		ENSRNOG00000000779	Polr1h	RNA polymerase I subunit H [Source:RGD Symbol;Acc:1303114]
ENSRNOG00000000799	Abcf1	ATP binding cassette subfamily F member 1 [Source:RGD Symbol;Acc:620286]		ENSRNOG00000000779	Polr1h	RNA polymerase I subunit H [Source:RGD Symbol;Acc:1303114]		ENSRNOG00000000780	Ppp1r11	protein phosphatase 1, regulatory (inhibitor) subunit 11 [Source:RGD Symbol;Acc:1303163]
ENSRNOG00000000800	Man1a1	mannosidase, alpha, class 1A, member 1 [Source:RGD Symbol;Acc:1310891]		ENSRNOG00000000780	Ppp1r11	protein phosphatase 1, regulatory (inhibitor) subunit 11 [Source:RGD Symbol;Acc:1303163]		ENSRNOG00000000781	Rnf39	ring finger protein 39 [Source:RGD Symbol;Acc:628854]
ENSRNOG00000000801	Msl3l2	male-specific lethal 3-like 2 [Source:RGD Symbol;Acc:1308699]		ENSRNOG00000000781	Rnf39	ring finger protein 39 [Source:RGD Symbol;Acc:628854]		ENSRNOG00000000785	Trim39	tripartite motif-containing 39 [Source:RGD Symbol;Acc:1303115]
ENSRNOG00000000802	Tbc1d32	TBC1 domain family, member 32 [Source:RGD Symbol;Acc:2323599]		ENSRNOG00000000785	Trim39	tripartite motif-containing 39 [Source:RGD Symbol;Acc:1303115]		ENSRNOG00000000786	Rpp21	ribonuclease P/MRP subunit p21 [Source:RGD Symbol;Acc:1303090]
ENSRNOG00000000804	Mrps18b	mitochondrial ribosomal protein S18B [Source:RGD Symbol;Acc:1302998]		ENSRNOG00000000786	Rpp21	ribonuclease P/MRP subunit p21 [Source:RGD Symbol;Acc:1303090]		ENSRNOG00000000795	RT1-N3	RT1 class Ib, locus N3 [Source:RGD Symbol;Acc:1598370]
ENSRNOG00000000805	Gja1	gap junction protein, alpha 1 [Source:RGD Symbol;Acc:2690]		ENSRNOG00000000795	RT1-N3	RT1 class Ib, locus N3 [Source:RGD Symbol;Acc:1598370]		ENSRNOG00000000796	Ranbp2	RAN binding protein 2 [Source:RGD Symbol;Acc:1560047]
ENSRNOG00000000808	Hsf2	heat shock transcription factor 2 [Source:RGD Symbol;Acc:68395]		ENSRNOG00000000796	Ranbp2	RAN binding protein 2 [Source:RGD Symbol;Acc:1560047]		ENSRNOG00000000798	Gnl1	G protein nucleolar 1 [Source:RGD Symbol;Acc:1303051]
ENSRNOG00000000809	Atat1	alpha tubulin acetyltransferase 1 [Source:RGD Symbol;Acc:1303066]		ENSRNOG00000000798	Gnl1	G protein nucleolar 1 [Source:RGD Symbol;Acc:1303051]		ENSRNOG00000000799	Abcf1	ATP binding cassette subfamily F member 1 [Source:RGD Symbol;Acc:620286]
ENSRNOG00000000811	Pkib	cAMP-dependent protein kinase inhibitor beta [Source:RGD Symbol;Acc:3335]		ENSRNOG00000000799	Abcf1	ATP binding cassette subfamily F member 1 [Source:RGD Symbol;Acc:620286]		ENSRNOG00000000800	Man1a1	mannosidase, alpha, class 1A, member 1 [Source:RGD Symbol;Acc:1310891]
ENSRNOG00000000814	Fabp7	fatty acid binding protein 7 [Source:RGD Symbol;Acc:69312]		ENSRNOG00000000800	Man1a1	mannosidase, alpha, class 1A, member 1 [Source:RGD Symbol;Acc:1310891]		ENSRNOG00000000801	Msl3l2	male-specific lethal 3-like 2 [Source:RGD Symbol;Acc:1308699]
ENSRNOG00000000815	Smpdl3a	sphingomyelin phosphodiesterase, acid-like 3A [Source:RGD Symbol;Acc:1359277]		ENSRNOG00000000801	Msl3l2	male-specific lethal 3-like 2 [Source:RGD Symbol;Acc:1308699]		ENSRNOG00000000802	Tbc1d32	TBC1 domain family, member 32 [Source:RGD Symbol;Acc:2323599]
ENSRNOG00000000818	Ppp1r18	protein phosphatase 1, regulatory subunit 18 [Source:RGD Symbol;Acc:1309543]		ENSRNOG00000000802	Tbc1d32	TBC1 domain family, member 32 [Source:RGD Symbol;Acc:2323599]		ENSRNOG00000000804	Mrps18b	mitochondrial ribosomal protein S18B [Source:RGD Symbol;Acc:1302998]
ENSRNOG00000000823	Gcc2	GRIP and coiled-coil domain containing 2 [Source:RGD Symbol;Acc:1305732]		ENSRNOG00000000804	Mrps18b	mitochondrial ribosomal protein S18B [Source:RGD Symbol;Acc:1302998]		ENSRNOG00000000805	Gja1	gap junction protein, alpha 1 [Source:RGD Symbol;Acc:2690]
ENSRNOG00000000824	Dse	dermatan sulfate epimerase [Source:RGD Symbol;Acc:1305079]		ENSRNOG00000000805	Gja1	gap junction protein, alpha 1 [Source:RGD Symbol;Acc:2690]		ENSRNOG00000000808	Hsf2	heat shock transcription factor 2 [Source:RGD Symbol;Acc:68395]
ENSRNOG00000000826	Flot1	flotillin 1 [Source:RGD Symbol;Acc:70991]		ENSRNOG00000000808	Hsf2	heat shock transcription factor 2 [Source:RGD Symbol;Acc:68395]		ENSRNOG00000000809	Atat1	alpha tubulin acetyltransferase 1 [Source:RGD Symbol;Acc:1303066]
ENSRNOG00000000827	Ier3	immediate early response 3 [Source:RGD Symbol;Acc:1303321]		ENSRNOG00000000809	Atat1	alpha tubulin acetyltransferase 1 [Source:RGD Symbol;Acc:1303066]		ENSRNOG00000000811	Pkib	cAMP-dependent protein kinase inhibitor beta [Source:RGD Symbol;Acc:3335]
ENSRNOG00000000831	Gtf2h4	general transcription factor 2H subunit 4 [Source:RGD Symbol;Acc:1303309]		ENSRNOG00000000811	Pkib	cAMP-dependent protein kinase inhibitor beta [Source:RGD Symbol;Acc:3335]		ENSRNOG00000000814	Fabp7	fatty acid binding protein 7 [Source:RGD Symbol;Acc:69312]
ENSRNOG00000000833	Vars2	valyl-tRNA synthetase 2, mitochondrial [Source:RGD Symbol;Acc:1303122]		ENSRNOG00000000814	Fabp7	fatty acid binding protein 7 [Source:RGD Symbol;Acc:69312]		ENSRNOG00000000815	Smpdl3a	sphingomyelin phosphodiesterase, acid-like 3A [Source:RGD Symbol;Acc:1359277]
ENSRNOG00000000839	Nfkbil1	NFKB inhibitor like 1 [Source:RGD Symbol;Acc:1303310]		ENSRNOG00000000815	Smpdl3a	sphingomyelin phosphodiesterase, acid-like 3A [Source:RGD Symbol;Acc:1359277]		ENSRNOG00000000818	Ppp1r18	protein phosphatase 1, regulatory subunit 18 [Source:RGD Symbol;Acc:1309543]
ENSRNOG00000000840	Atp6v1g2	ATPase H+ transporting V1 subunit G2 [Source:RGD Symbol;Acc:1303186]		ENSRNOG00000000818	Ppp1r18	protein phosphatase 1, regulatory subunit 18 [Source:RGD Symbol;Acc:1309543]		ENSRNOG00000000823	Gcc2	GRIP and coiled-coil domain containing 2 [Source:RGD Symbol;Acc:1305732]
ENSRNOG00000000841	Ddx39b	DExD-box helicase 39B [Source:RGD Symbol;Acc:70923]		ENSRNOG00000000823	Gcc2	GRIP and coiled-coil domain containing 2 [Source:RGD Symbol;Acc:1305732]		ENSRNOG00000000824	Dse	dermatan sulfate epimerase [Source:RGD Symbol;Acc:1305079]
ENSRNOG00000000842	Ddah2	dimethylarginine dimethylaminohydrolase 2 [Source:RGD Symbol;Acc:1302955]		ENSRNOG00000000824	Dse	dermatan sulfate epimerase [Source:RGD Symbol;Acc:1305079]		ENSRNOG00000000826	Flot1	flotillin 1 [Source:RGD Symbol;Acc:70991]
ENSRNOG00000000847	Csnk2b	casein kinase 2 beta [Source:RGD Symbol;Acc:619978]		ENSRNOG00000000826	Flot1	flotillin 1 [Source:RGD Symbol;Acc:70991]		ENSRNOG00000000827	Ier3	immediate early response 3 [Source:RGD Symbol;Acc:1303321]
ENSRNOG00000000848	Gpank1	G patch domain and ankyrin repeats 1 [Source:RGD Symbol;Acc:1303304]		ENSRNOG00000000827	Ier3	immediate early response 3 [Source:RGD Symbol;Acc:1303321]		ENSRNOG00000000831	Gtf2h4	general transcription factor 2H subunit 4 [Source:RGD Symbol;Acc:1303309]
ENSRNOG00000000850	Apom	apolipoprotein M [Source:RGD Symbol;Acc:620773]		ENSRNOG00000000831	Gtf2h4	general transcription factor 2H subunit 4 [Source:RGD Symbol;Acc:1303309]		ENSRNOG00000000833	Vars2	valyl-tRNA synthetase 2, mitochondrial [Source:RGD Symbol;Acc:1303122]
ENSRNOG00000000851	Bag6	BAG cochaperone 6 [Source:RGD Symbol;Acc:71064]		ENSRNOG00000000833	Vars2	valyl-tRNA synthetase 2, mitochondrial [Source:RGD Symbol;Acc:1303122]		ENSRNOG00000000839	Nfkbil1	NFKB inhibitor like 1 [Source:RGD Symbol;Acc:1303310]
ENSRNOG00000000852	Prrc2a	proline-rich coiled-coil 2A [Source:RGD Symbol;Acc:1303025]		ENSRNOG00000000839	Nfkbil1	NFKB inhibitor like 1 [Source:RGD Symbol;Acc:1303310]		ENSRNOG00000000840	Atp6v1g2	ATPase H+ transporting V1 subunit G2 [Source:RGD Symbol;Acc:1303186]
ENSRNOG00000000853	Aif1	allograft inflammatory factor 1 [Source:RGD Symbol;Acc:61924]		ENSRNOG00000000840	Atp6v1g2	ATPase H+ transporting V1 subunit G2 [Source:RGD Symbol;Acc:1303186]		ENSRNOG00000000841	Ddx39b	DExD-box helicase 39B [Source:RGD Symbol;Acc:70923]
ENSRNOG00000000858	Sapcd1	suppressor APC domain containing 1 [Source:RGD Symbol;Acc:1359359]		ENSRNOG00000000841	Ddx39b	DExD-box helicase 39B [Source:RGD Symbol;Acc:70923]		ENSRNOG00000000842	Ddah2	dimethylarginine dimethylaminohydrolase 2 [Source:RGD Symbol;Acc:1302955]
ENSRNOG00000000861	Zic3	Zic family member 3 [Source:RGD Symbol;Acc:1561261]		ENSRNOG00000000842	Ddah2	dimethylarginine dimethylaminohydrolase 2 [Source:RGD Symbol;Acc:1302955]		ENSRNOG00000000847	Csnk2b	casein kinase 2 beta [Source:RGD Symbol;Acc:619978]
ENSRNOG00000000866	Rbmx	RNA binding motif protein, X-linked [Source:RGD Symbol;Acc:1565256]		ENSRNOG00000000847	Csnk2b	casein kinase 2 beta [Source:RGD Symbol;Acc:619978]		ENSRNOG00000000848	Gpank1	G patch domain and ankyrin repeats 1 [Source:RGD Symbol;Acc:1303304]
ENSRNOG00000000867	Vars1	valyl-tRNA synthetase 1 [Source:RGD Symbol;Acc:3950]		ENSRNOG00000000848	Gpank1	G patch domain and ankyrin repeats 1 [Source:RGD Symbol;Acc:1303304]		ENSRNOG00000000850	Apom	apolipoprotein M [Source:RGD Symbol;Acc:620773]
ENSRNOG00000000869	Arhgef6	Rac/Cdc42 guanine nucleotide exchange factor 6 [Source:RGD Symbol;Acc:1359674]		ENSRNOG00000000850	Apom	apolipoprotein M [Source:RGD Symbol;Acc:620773]		ENSRNOG00000000851	Bag6	BAG cochaperone 6 [Source:RGD Symbol;Acc:71064]
ENSRNOG00000000875	Fhl1	four and a half LIM domains 1 [Source:RGD Symbol;Acc:2615]		ENSRNOG00000000851	Bag6	BAG cochaperone 6 [Source:RGD Symbol;Acc:71064]		ENSRNOG00000000852	Prrc2a	proline-rich coiled-coil 2A [Source:RGD Symbol;Acc:1303025]
ENSRNOG00000000879	Slc9a6	solute carrier family 9 member A6 [Source:RGD Symbol;Acc:1563582]		ENSRNOG00000000852	Prrc2a	proline-rich coiled-coil 2A [Source:RGD Symbol;Acc:1303025]		ENSRNOG00000000853	Aif1	allograft inflammatory factor 1 [Source:RGD Symbol;Acc:61924]
ENSRNOG00000000885	Auts2	activator of transcription and developmental regulator AUTS2 [Source:RGD Symbol;Acc:2323959]		ENSRNOG00000000853	Aif1	allograft inflammatory factor 1 [Source:RGD Symbol;Acc:61924]		ENSRNOG00000000855	Lst1	leukocyte specific transcript 1 [Source:RGD Symbol;Acc:620077]
ENSRNOG00000000886	Caln1	calneuron 1 [Source:RGD Symbol;Acc:1305843]		ENSRNOG00000000854	Ncr3	natural cytotoxicity triggering receptor 3 [Source:RGD Symbol;Acc:727881]		ENSRNOG00000000858	Sapcd1	suppressor APC domain containing 1 [Source:RGD Symbol;Acc:1359359]
ENSRNOG00000000888	Sbds	Sbds, ribosome maturation factor [Source:RGD Symbol;Acc:1311043]		ENSRNOG00000000855	Lst1	leukocyte specific transcript 1 [Source:RGD Symbol;Acc:620077]		ENSRNOG00000000861	Zic3	Zic family member 3 [Source:RGD Symbol;Acc:1561261]
ENSRNOG00000000891	LOC102548389	zinc finger protein 709-like [Source:RGD Symbol;Acc:7541342]		ENSRNOG00000000858	Sapcd1	suppressor APC domain containing 1 [Source:RGD Symbol;Acc:1359359]		ENSRNOG00000000866	Rbmx	RNA binding motif protein, X-linked [Source:RGD Symbol;Acc:1565256]
ENSRNOG00000000893	Tmem248	transmembrane protein 248 [Source:RGD Symbol;Acc:1303319]		ENSRNOG00000000861	Zic3	Zic family member 3 [Source:RGD Symbol;Acc:1561261]		ENSRNOG00000000867	Vars1	valyl-tRNA synthetase 1 [Source:RGD Symbol;Acc:3950]
ENSRNOG00000000894	Fry	FRY microtubule binding protein [Source:RGD Symbol;Acc:1307034]		ENSRNOG00000000866	Rbmx	RNA binding motif protein, X-linked [Source:RGD Symbol;Acc:1565256]		ENSRNOG00000000869	Arhgef6	Rac/Cdc42 guanine nucleotide exchange factor 6 [Source:RGD Symbol;Acc:1359674]
ENSRNOG00000000895	Rabgef1	RAB guanine nucleotide exchange factor 1 [Source:RGD Symbol;Acc:1307295]		ENSRNOG00000000867	Vars1	valyl-tRNA synthetase 1 [Source:RGD Symbol;Acc:3950]		ENSRNOG00000000875	Fhl1	four and a half LIM domains 1 [Source:RGD Symbol;Acc:2615]
ENSRNOG00000000900	Tpst1	tyrosylprotein sulfotransferase 1 [Source:RGD Symbol;Acc:1308473]		ENSRNOG00000000869	Arhgef6	Rac/Cdc42 guanine nucleotide exchange factor 6 [Source:RGD Symbol;Acc:1359674]		ENSRNOG00000000879	Slc9a6	solute carrier family 9 member A6 [Source:RGD Symbol;Acc:1563582]
ENSRNOG00000000901	Vkorc1l1	vitamin K epoxide reductase complex, subunit 1-like 1 [Source:RGD Symbol;Acc:1303249]		ENSRNOG00000000875	Fhl1	four and a half LIM domains 1 [Source:RGD Symbol;Acc:2615]		ENSRNOG00000000885	Auts2	activator of transcription and developmental regulator AUTS2 [Source:RGD Symbol;Acc:2323959]
ENSRNOG00000000902	Hsph1	heat shock protein family H (Hsp110) member 1 [Source:RGD Symbol;Acc:1311609]		ENSRNOG00000000879	Slc9a6	solute carrier family 9 member A6 [Source:RGD Symbol;Acc:1563582]		ENSRNOG00000000886	Caln1	calneuron 1 [Source:RGD Symbol;Acc:1305843]
ENSRNOG00000000903	Asl	argininosuccinate lyase [Source:RGD Symbol;Acc:619974]		ENSRNOG00000000885	Auts2	activator of transcription and developmental regulator AUTS2 [Source:RGD Symbol;Acc:2323959]		ENSRNOG00000000888	Sbds	Sbds, ribosome maturation factor [Source:RGD Symbol;Acc:1311043]
ENSRNOG00000000906	Medag	mesenteric estrogen-dependent adipogenesis [Source:RGD Symbol;Acc:1307396]		ENSRNOG00000000886	Caln1	calneuron 1 [Source:RGD Symbol;Acc:1305843]		ENSRNOG00000000891	LOC102548389	zinc finger protein 709-like [Source:RGD Symbol;Acc:7541342]
ENSRNOG00000000907	Alox5ap	arachidonate 5-lipoxygenase activating protein [Source:RGD Symbol;Acc:2097]		ENSRNOG00000000888	Sbds	Sbds, ribosome maturation factor [Source:RGD Symbol;Acc:1311043]		ENSRNOG00000000893	Tmem248	transmembrane protein 248 [Source:RGD Symbol;Acc:1303319]
ENSRNOG00000000909	Uspl1	ubiquitin specific peptidase like 1 [Source:RGD Symbol;Acc:1310835]		ENSRNOG00000000891	LOC102548389	zinc finger protein 709-like [Source:RGD Symbol;Acc:7541342]		ENSRNOG00000000894	Fry	FRY microtubule binding protein [Source:RGD Symbol;Acc:1307034]
ENSRNOG00000000913	Gusb	glucuronidase, beta [Source:RGD Symbol;Acc:2772]		ENSRNOG00000000893	Tmem248	transmembrane protein 248 [Source:RGD Symbol;Acc:1303319]		ENSRNOG00000000895	Rabgef1	RAB guanine nucleotide exchange factor 1 [Source:RGD Symbol;Acc:1307295]
ENSRNOG00000000917	Nupr2	nuclear protein 2, transcriptional regulator [Source:RGD Symbol;Acc:1560258]		ENSRNOG00000000894	Fry	FRY microtubule binding protein [Source:RGD Symbol;Acc:1307034]		ENSRNOG00000000900	Tpst1	tyrosylprotein sulfotransferase 1 [Source:RGD Symbol;Acc:1308473]
ENSRNOG00000000918	Chchd2l2	coiled-coil-helix-coiled-coil-helix domain containing protein 2-like 2 [Source:RGD Symbol;Acc:1559988]		ENSRNOG00000000895	Rabgef1	RAB guanine nucleotide exchange factor 1 [Source:RGD Symbol;Acc:1307295]		ENSRNOG00000000901	Vkorc1l1	vitamin K epoxide reductase complex, subunit 1-like 1 [Source:RGD Symbol;Acc:1303249]
ENSRNOG00000000920	Phkg1	phosphorylase kinase catalytic subunit gamma 1 [Source:RGD Symbol;Acc:3325]		ENSRNOG00000000900	Tpst1	tyrosylprotein sulfotransferase 1 [Source:RGD Symbol;Acc:1308473]		ENSRNOG00000000902	Hsph1	heat shock protein family H (Hsp110) member 1 [Source:RGD Symbol;Acc:1311609]
ENSRNOG00000000921	Ubl3	ubiquitin-like 3 [Source:RGD Symbol;Acc:1305431]		ENSRNOG00000000901	Vkorc1l1	vitamin K epoxide reductase complex, subunit 1-like 1 [Source:RGD Symbol;Acc:1303249]		ENSRNOG00000000903	Asl	argininosuccinate lyase [Source:RGD Symbol;Acc:619974]
ENSRNOG00000000922	Sumf2	sulfatase modifying factor 2 [Source:RGD Symbol;Acc:1563253]		ENSRNOG00000000902	Hsph1	heat shock protein family H (Hsp110) member 1 [Source:RGD Symbol;Acc:1311609]		ENSRNOG00000000906	Medag	mesenteric estrogen-dependent adipogenesis [Source:RGD Symbol;Acc:1307396]
ENSRNOG00000000923	Cct6a	chaperonin containing TCP1 subunit 6A [Source:RGD Symbol;Acc:1304763]		ENSRNOG00000000903	Asl	argininosuccinate lyase [Source:RGD Symbol;Acc:619974]		ENSRNOG00000000907	Alox5ap	arachidonate 5-lipoxygenase activating protein [Source:RGD Symbol;Acc:2097]
ENSRNOG00000000924	Slc7a1	solute carrier family 7 member 1 [Source:RGD Symbol;Acc:3716]		ENSRNOG00000000906	Medag	mesenteric estrogen-dependent adipogenesis [Source:RGD Symbol;Acc:1307396]		ENSRNOG00000000909	Uspl1	ubiquitin specific peptidase like 1 [Source:RGD Symbol;Acc:1310835]
ENSRNOG00000000925	Psph	phosphoserine phosphatase [Source:RGD Symbol;Acc:1308764]		ENSRNOG00000000907	Alox5ap	arachidonate 5-lipoxygenase activating protein [Source:RGD Symbol;Acc:2097]		ENSRNOG00000000913	Gusb	glucuronidase, beta [Source:RGD Symbol;Acc:2772]
ENSRNOG00000000926	Mrps17	mitochondrial ribosomal protein S17 [Source:RGD Symbol;Acc:1307650]		ENSRNOG00000000909	Uspl1	ubiquitin specific peptidase like 1 [Source:RGD Symbol;Acc:1310835]		ENSRNOG00000000917	Nupr2	nuclear protein 2, transcriptional regulator [Source:RGD Symbol;Acc:1560258]
ENSRNOG00000000931	Sfswap	splicing factor SWAP [Source:RGD Symbol;Acc:1305004]		ENSRNOG00000000913	Gusb	glucuronidase, beta [Source:RGD Symbol;Acc:2772]		ENSRNOG00000000918	Chchd2l2	coiled-coil-helix-coiled-coil-helix domain containing protein 2-like 2 [Source:RGD Symbol;Acc:1559988]
ENSRNOG00000000936	Stx2	syntaxin 2 [Source:RGD Symbol;Acc:2558]		ENSRNOG00000000917	Nupr2	nuclear protein 2, transcriptional regulator [Source:RGD Symbol;Acc:1560258]		ENSRNOG00000000920	Phkg1	phosphorylase kinase catalytic subunit gamma 1 [Source:RGD Symbol;Acc:3325]
ENSRNOG00000000937	Slc46a3	solute carrier family 46, member 3 [Source:RGD Symbol;Acc:1307594]		ENSRNOG00000000918	Chchd2l2	coiled-coil-helix-coiled-coil-helix domain containing protein 2-like 2 [Source:RGD Symbol;Acc:1559988]		ENSRNOG00000000921	Ubl3	ubiquitin-like 3 [Source:RGD Symbol;Acc:1305431]
ENSRNOG00000000938	Ran	RAN, member RAS oncogene family [Source:RGD Symbol;Acc:620367]		ENSRNOG00000000920	Phkg1	phosphorylase kinase catalytic subunit gamma 1 [Source:RGD Symbol;Acc:3325]		ENSRNOG00000000922	Sumf2	sulfatase modifying factor 2 [Source:RGD Symbol;Acc:1563253]
ENSRNOG00000000940	Flt1	Fms related receptor tyrosine kinase 1 [Source:RGD Symbol;Acc:2621]		ENSRNOG00000000921	Ubl3	ubiquitin-like 3 [Source:RGD Symbol;Acc:1305431]		ENSRNOG00000000923	Cct6a	chaperonin containing TCP1 subunit 6A [Source:RGD Symbol;Acc:1304763]
ENSRNOG00000000942	Pan3	poly(A) specific ribonuclease subunit PAN3 [Source:RGD Symbol;Acc:1590880]		ENSRNOG00000000922	Sumf2	sulfatase modifying factor 2 [Source:RGD Symbol;Acc:1563253]		ENSRNOG00000000924	Slc7a1	solute carrier family 7 member 1 [Source:RGD Symbol;Acc:3716]
ENSRNOG00000000954	Polr1d	RNA polymerase I and III subunit D [Source:RGD Symbol;Acc:1564358]		ENSRNOG00000000923	Cct6a	chaperonin containing TCP1 subunit 6A [Source:RGD Symbol;Acc:1304763]		ENSRNOG00000000925	Psph	phosphoserine phosphatase [Source:RGD Symbol;Acc:1308764]
ENSRNOG00000000955	Lnx2	ligand of numb-protein X 2 [Source:RGD Symbol;Acc:1308222]		ENSRNOG00000000924	Slc7a1	solute carrier family 7 member 1 [Source:RGD Symbol;Acc:3716]		ENSRNOG00000000926	Mrps17	mitochondrial ribosomal protein S17 [Source:RGD Symbol;Acc:1307650]
ENSRNOG00000000956	Rasl11a	RAS-like family 11 member A [Source:RGD Symbol;Acc:1303231]		ENSRNOG00000000925	Psph	phosphoserine phosphatase [Source:RGD Symbol;Acc:1308764]		ENSRNOG00000000931	Sfswap	splicing factor SWAP [Source:RGD Symbol;Acc:1305004]
ENSRNOG00000000957	Rpl21	ribosomal protein L21 [Source:RGD Symbol;Acc:68390]		ENSRNOG00000000926	Mrps17	mitochondrial ribosomal protein S17 [Source:RGD Symbol;Acc:1307650]		ENSRNOG00000000936	Stx2	syntaxin 2 [Source:RGD Symbol;Acc:2558]
ENSRNOG00000000961	Glt1d1	glycosyltransferase 1 domain containing 1 [Source:RGD Symbol;Acc:1304896]		ENSRNOG00000000931	Sfswap	splicing factor SWAP [Source:RGD Symbol;Acc:1305004]		ENSRNOG00000000937	Slc46a3	solute carrier family 46, member 3 [Source:RGD Symbol;Acc:1307594]
ENSRNOG00000000962	Slc15a4	solute carrier family 15 member 4 [Source:RGD Symbol;Acc:708469]		ENSRNOG00000000936	Stx2	syntaxin 2 [Source:RGD Symbol;Acc:2558]		ENSRNOG00000000938	Ran	RAN, member RAS oncogene family [Source:RGD Symbol;Acc:620367]
ENSRNOG00000000963	Tmem132c	transmembrane protein 132C [Source:RGD Symbol;Acc:1583824]		ENSRNOG00000000937	Slc46a3	solute carrier family 46, member 3 [Source:RGD Symbol;Acc:1307594]		ENSRNOG00000000940	Flt1	Fms related receptor tyrosine kinase 1 [Source:RGD Symbol;Acc:2621]
ENSRNOG00000000967	Aacs	acetoacetyl-CoA synthetase [Source:RGD Symbol;Acc:708522]		ENSRNOG00000000938	Ran	RAN, member RAS oncogene family [Source:RGD Symbol;Acc:620367]		ENSRNOG00000000942	Pan3	poly(A) specific ribonuclease subunit PAN3 [Source:RGD Symbol;Acc:1590880]
ENSRNOG00000000968	Rnf6	ring finger protein 6 [Source:RGD Symbol;Acc:1306092]		ENSRNOG00000000940	Flt1	Fms related receptor tyrosine kinase 1 [Source:RGD Symbol;Acc:2621]		ENSRNOG00000000954	Polr1d	RNA polymerase I and III subunit D [Source:RGD Symbol;Acc:1564358]
ENSRNOG00000000974	Zfp358	zinc finger protein 358 [Source:RGD Symbol;Acc:1310416]		ENSRNOG00000000942	Pan3	poly(A) specific ribonuclease subunit PAN3 [Source:RGD Symbol;Acc:1590880]		ENSRNOG00000000955	Lnx2	ligand of numb-protein X 2 [Source:RGD Symbol;Acc:1308222]
ENSRNOG00000000975	Mcoln1	mucolipin TRP cation channel 1 [Source:RGD Symbol;Acc:1308953]		ENSRNOG00000000954	Polr1d	RNA polymerase I and III subunit D [Source:RGD Symbol;Acc:1564358]		ENSRNOG00000000956	Rasl11a	RAS-like family 11 member A [Source:RGD Symbol;Acc:1303231]
ENSRNOG00000000977	Pnpla6	patatin-like phospholipase domain containing 6 [Source:RGD Symbol;Acc:1564611]		ENSRNOG00000000955	Lnx2	ligand of numb-protein X 2 [Source:RGD Symbol;Acc:1308222]		ENSRNOG00000000957	Rpl21	ribosomal protein L21 [Source:RGD Symbol;Acc:68390]
ENSRNOG00000000981	Scarb1	scavenger receptor class B, member 1 [Source:RGD Symbol;Acc:2302]		ENSRNOG00000000956	Rasl11a	RAS-like family 11 member A [Source:RGD Symbol;Acc:1303231]		ENSRNOG00000000961	Glt1d1	glycosyltransferase 1 domain containing 1 [Source:RGD Symbol;Acc:1304896]
ENSRNOG00000000983	Zfp394	zinc finger protein 394 [Source:RGD Symbol;Acc:628654]		ENSRNOG00000000957	Rpl21	ribosomal protein L21 [Source:RGD Symbol;Acc:68390]		ENSRNOG00000000962	Slc15a4	solute carrier family 15 member 4 [Source:RGD Symbol;Acc:708469]
ENSRNOG00000000985	Cpsf4	cleavage and polyadenylation specific factor 4 [Source:RGD Symbol;Acc:620440]		ENSRNOG00000000961	Glt1d1	glycosyltransferase 1 domain containing 1 [Source:RGD Symbol;Acc:1304896]		ENSRNOG00000000963	Tmem132c	transmembrane protein 132C [Source:RGD Symbol;Acc:1583824]
ENSRNOG00000000986	Camsap3	calmodulin regulated spectrin-associated protein family, member 3 [Source:RGD Symbol;Acc:1597412]		ENSRNOG00000000962	Slc15a4	solute carrier family 15 member 4 [Source:RGD Symbol;Acc:708469]		ENSRNOG00000000967	Aacs	acetoacetyl-CoA synthetase [Source:RGD Symbol;Acc:708522]
ENSRNOG00000000987	Ptcd1	pentatricopeptide repeat domain 1 [Source:RGD Symbol;Acc:1311473]		ENSRNOG00000000967	Aacs	acetoacetyl-CoA synthetase [Source:RGD Symbol;Acc:708522]		ENSRNOG00000000968	Rnf6	ring finger protein 6 [Source:RGD Symbol;Acc:1306092]
ENSRNOG00000000988	Xab2	XPA binding protein 2 [Source:RGD Symbol;Acc:621217]		ENSRNOG00000000968	Rnf6	ring finger protein 6 [Source:RGD Symbol;Acc:1306092]		ENSRNOG00000000974	Zfp358	zinc finger protein 358 [Source:RGD Symbol;Acc:1310416]
ENSRNOG00000000989	Bud31	BUD31 homolog [Source:RGD Symbol;Acc:621103]		ENSRNOG00000000974	Zfp358	zinc finger protein 358 [Source:RGD Symbol;Acc:1310416]		ENSRNOG00000000975	Mcoln1	mucolipin TRP cation channel 1 [Source:RGD Symbol;Acc:1308953]
ENSRNOG00000000990	Pdap1	PDGFA associated protein 1 [Source:RGD Symbol;Acc:620442]		ENSRNOG00000000975	Mcoln1	mucolipin TRP cation channel 1 [Source:RGD Symbol;Acc:1308953]		ENSRNOG00000000977	Pnpla6	patatin-like phospholipase domain containing 6 [Source:RGD Symbol;Acc:1564611]
ENSRNOG00000000991	Arpc1b	actin related protein 2/3 complex, subunit 1B [Source:RGD Symbol;Acc:2155]		ENSRNOG00000000977	Pnpla6	patatin-like phospholipase domain containing 6 [Source:RGD Symbol;Acc:1564611]		ENSRNOG00000000981	Scarb1	scavenger receptor class B, member 1 [Source:RGD Symbol;Acc:2302]
ENSRNOG00000000994	Stxbp2	syntaxin binding protein 2 [Source:RGD Symbol;Acc:619967]		ENSRNOG00000000981	Scarb1	scavenger receptor class B, member 1 [Source:RGD Symbol;Acc:2302]		ENSRNOG00000000983	Zfp394	zinc finger protein 394 [Source:RGD Symbol;Acc:628654]
ENSRNOG00000000996	Arpc1a	actin related protein 2/3 complex, subunit 1A [Source:RGD Symbol;Acc:620834]		ENSRNOG00000000983	Zfp394	zinc finger protein 394 [Source:RGD Symbol;Acc:628654]		ENSRNOG00000000985	Cpsf4	cleavage and polyadenylation specific factor 4 [Source:RGD Symbol;Acc:620440]
ENSRNOG00000000999	Smurf1	SMAD specific E3 ubiquitin protein ligase 1 [Source:RGD Symbol;Acc:1594738]		ENSRNOG00000000985	Cpsf4	cleavage and polyadenylation specific factor 4 [Source:RGD Symbol;Acc:620440]		ENSRNOG00000000986	Camsap3	calmodulin regulated spectrin-associated protein family, member 3 [Source:RGD Symbol;Acc:1597412]
ENSRNOG00000001003	Trappc5	trafficking protein particle complex subunit 5 [Source:RGD Symbol;Acc:1563971]		ENSRNOG00000000986	Camsap3	calmodulin regulated spectrin-associated protein family, member 3 [Source:RGD Symbol;Acc:1597412]		ENSRNOG00000000987	Ptcd1	pentatricopeptide repeat domain 1 [Source:RGD Symbol;Acc:1311473]
ENSRNOG00000001004	Ncor2	nuclear receptor co-repressor 2 [Source:RGD Symbol;Acc:1310293]		ENSRNOG00000000987	Ptcd1	pentatricopeptide repeat domain 1 [Source:RGD Symbol;Acc:1311473]		ENSRNOG00000000988	Xab2	XPA binding protein 2 [Source:RGD Symbol;Acc:621217]
ENSRNOG00000001006	Nptx2	neuronal pentraxin 2 [Source:RGD Symbol;Acc:1309447]		ENSRNOG00000000988	Xab2	XPA binding protein 2 [Source:RGD Symbol;Acc:621217]		ENSRNOG00000000989	Bud31	BUD31 homolog [Source:RGD Symbol;Acc:621103]
ENSRNOG00000001009	Bri3	brain protein I3 [Source:RGD Symbol;Acc:1309187]		ENSRNOG00000000989	Bud31	BUD31 homolog [Source:RGD Symbol;Acc:621103]		ENSRNOG00000000990	Pdap1	PDGFA associated protein 1 [Source:RGD Symbol;Acc:620442]
ENSRNOG00000001010	Tecpr1	tectonin beta-propeller repeat containing 1 [Source:RGD Symbol;Acc:1306873]		ENSRNOG00000000990	Pdap1	PDGFA associated protein 1 [Source:RGD Symbol;Acc:620442]		ENSRNOG00000000991	Arpc1b	actin related protein 2/3 complex, subunit 1B [Source:RGD Symbol;Acc:2155]
ENSRNOG00000001030	Tsc22d1	TSC22 domain family, member 1 [Source:RGD Symbol;Acc:3850]		ENSRNOG00000000991	Arpc1b	actin related protein 2/3 complex, subunit 1B [Source:RGD Symbol;Acc:2155]		ENSRNOG00000000994	Stxbp2	syntaxin binding protein 2 [Source:RGD Symbol;Acc:619967]
ENSRNOG00000001031	Ocm	oncomodulin [Source:RGD Symbol;Acc:3222]		ENSRNOG00000000994	Stxbp2	syntaxin binding protein 2 [Source:RGD Symbol;Acc:619967]		ENSRNOG00000000996	Arpc1a	actin related protein 2/3 complex, subunit 1A [Source:RGD Symbol;Acc:620834]
ENSRNOG00000001032	Ccz1b	CCZ1 homolog B, vacuolar protein trafficking and biogenesis associated [Source:RGD Symbol;Acc:1306410]		ENSRNOG00000000996	Arpc1a	actin related protein 2/3 complex, subunit 1A [Source:RGD Symbol;Acc:620834]		ENSRNOG00000000999	Smurf1	SMAD specific E3 ubiquitin protein ligase 1 [Source:RGD Symbol;Acc:1594738]
ENSRNOG00000001033	Nufip1	nuclear FMR1 interacting protein 1 [Source:RGD Symbol;Acc:1359440]		ENSRNOG00000000999	Smurf1	SMAD specific E3 ubiquitin protein ligase 1 [Source:RGD Symbol;Acc:1594738]		ENSRNOG00000001003	Trappc5	trafficking protein particle complex subunit 5 [Source:RGD Symbol;Acc:1563971]
ENSRNOG00000001034	Evi5l	ecotropic viral integration site 5-like [Source:RGD Symbol;Acc:1561962]		ENSRNOG00000001003	Trappc5	trafficking protein particle complex subunit 5 [Source:RGD Symbol;Acc:1563971]		ENSRNOG00000001004	Ncor2	nuclear receptor co-repressor 2 [Source:RGD Symbol;Acc:1310293]
ENSRNOG00000001035	Gtf2h3	general transcription factor IIH subunit 3 [Source:RGD Symbol;Acc:1305494]		ENSRNOG00000001004	Ncor2	nuclear receptor co-repressor 2 [Source:RGD Symbol;Acc:1310293]		ENSRNOG00000001006	Nptx2	neuronal pentraxin 2 [Source:RGD Symbol;Acc:1309447]
ENSRNOG00000001036	Rsph10b	radial spoke head 10 homolog B [Source:RGD Symbol;Acc:1311893]		ENSRNOG00000001006	Nptx2	neuronal pentraxin 2 [Source:RGD Symbol;Acc:1309447]		ENSRNOG00000001009	Bri3	brain protein I3 [Source:RGD Symbol;Acc:1309187]
ENSRNOG00000001037	Gpalpp1	GPALPP motifs containing 1 [Source:RGD Symbol;Acc:1307254]		ENSRNOG00000001009	Bri3	brain protein I3 [Source:RGD Symbol;Acc:1309187]		ENSRNOG00000001010	Tecpr1	tectonin beta-propeller repeat containing 1 [Source:RGD Symbol;Acc:1306873]
ENSRNOG00000001039	Eif2b1	eukaryotic translation initiation factor 2B subunit alpha [Source:RGD Symbol;Acc:620819]		ENSRNOG00000001010	Tecpr1	tectonin beta-propeller repeat containing 1 [Source:RGD Symbol;Acc:1306873]		ENSRNOG00000001030	Tsc22d1	TSC22 domain family, member 1 [Source:RGD Symbol;Acc:3850]
ENSRNOG00000001040	Pms2	PMS1 homolog 2, mismatch repair system component [Source:RGD Symbol;Acc:1305483]		ENSRNOG00000001030	Tsc22d1	TSC22 domain family, member 1 [Source:RGD Symbol;Acc:3850]		ENSRNOG00000001031	Ocm	oncomodulin [Source:RGD Symbol;Acc:3222]
ENSRNOG00000001043	Ddx55	DEAD-box helicase 55 [Source:RGD Symbol;Acc:2324094]		ENSRNOG00000001031	Ocm	oncomodulin [Source:RGD Symbol;Acc:3222]		ENSRNOG00000001032	Ccz1b	CCZ1 homolog B, vacuolar protein trafficking and biogenesis associated [Source:RGD Symbol;Acc:1306410]
ENSRNOG00000001044	Aimp2	aminoacyl tRNA synthetase complex-interacting multifunctional protein 2 [Source:RGD Symbol;Acc:1560787]		ENSRNOG00000001032	Ccz1b	CCZ1 homolog B, vacuolar protein trafficking and biogenesis associated [Source:RGD Symbol;Acc:1306410]		ENSRNOG00000001033	Nufip1	nuclear FMR1 interacting protein 1 [Source:RGD Symbol;Acc:1359440]
ENSRNOG00000001047	Map2k7	mitogen activated protein kinase kinase 7 [Source:RGD Symbol;Acc:1560043]		ENSRNOG00000001033	Nufip1	nuclear FMR1 interacting protein 1 [Source:RGD Symbol;Acc:1359440]		ENSRNOG00000001034	Evi5l	ecotropic viral integration site 5-like [Source:RGD Symbol;Acc:1561962]
ENSRNOG00000001049	Tpt1	tumor protein, translationally-controlled 1 [Source:RGD Symbol;Acc:621623]		ENSRNOG00000001034	Evi5l	ecotropic viral integration site 5-like [Source:RGD Symbol;Acc:1561962]		ENSRNOG00000001035	Gtf2h3	general transcription factor IIH subunit 3 [Source:RGD Symbol;Acc:1305494]
ENSRNOG00000001050	Eif2ak1	eukaryotic translation initiation factor 2 alpha kinase 1 [Source:RGD Symbol;Acc:70883]		ENSRNOG00000001035	Gtf2h3	general transcription factor IIH subunit 3 [Source:RGD Symbol;Acc:1305494]		ENSRNOG00000001036	Rsph10b	radial spoke head 10 homolog B [Source:RGD Symbol;Acc:1311893]
ENSRNOG00000001052	Slc25a30	solute carrier family 25, member 30 [Source:RGD Symbol;Acc:1359702]		ENSRNOG00000001036	Rsph10b	radial spoke head 10 homolog B [Source:RGD Symbol;Acc:1311893]		ENSRNOG00000001037	Gpalpp1	GPALPP motifs containing 1 [Source:RGD Symbol;Acc:1307254]
ENSRNOG00000001053	Tmed2	transmembrane p24 trafficking protein 2 [Source:RGD Symbol;Acc:69243]		ENSRNOG00000001037	Gpalpp1	GPALPP motifs containing 1 [Source:RGD Symbol;Acc:1307254]		ENSRNOG00000001039	Eif2b1	eukaryotic translation initiation factor 2B subunit alpha [Source:RGD Symbol;Acc:620819]
ENSRNOG00000001055	Rilpl1	Rab interacting lysosomal protein-like 1 [Source:RGD Symbol;Acc:1307973]		ENSRNOG00000001039	Eif2b1	eukaryotic translation initiation factor 2B subunit alpha [Source:RGD Symbol;Acc:620819]		ENSRNOG00000001040	Pms2	PMS1 homolog 2, mismatch repair system component [Source:RGD Symbol;Acc:1305483]
ENSRNOG00000001056	Snapc2	small nuclear RNA activating complex, polypeptide 2 [Source:RGD Symbol;Acc:1304589]		ENSRNOG00000001040	Pms2	PMS1 homolog 2, mismatch repair system component [Source:RGD Symbol;Acc:1305483]		ENSRNOG00000001043	Ddx55	DEAD-box helicase 55 [Source:RGD Symbol;Acc:2324094]
ENSRNOG00000001058	Timm44	translocase of inner mitochondrial membrane 44 [Source:RGD Symbol;Acc:3864]		ENSRNOG00000001043	Ddx55	DEAD-box helicase 55 [Source:RGD Symbol;Acc:2324094]		ENSRNOG00000001044	Aimp2	aminoacyl tRNA synthetase complex-interacting multifunctional protein 2 [Source:RGD Symbol;Acc:1560787]
ENSRNOG00000001059	Usp42	ubiquitin specific peptidase 42 [Source:RGD Symbol;Acc:1305231]		ENSRNOG00000001044	Aimp2	aminoacyl tRNA synthetase complex-interacting multifunctional protein 2 [Source:RGD Symbol;Acc:1560787]		ENSRNOG00000001047	Map2k7	mitogen activated protein kinase kinase 7 [Source:RGD Symbol;Acc:1560043]
ENSRNOG00000001060	Snrnp35	small nuclear ribonucleoprotein U11/U12 subunit 35 [Source:RGD Symbol;Acc:1310724]		ENSRNOG00000001047	Map2k7	mitogen activated protein kinase kinase 7 [Source:RGD Symbol;Acc:1560043]		ENSRNOG00000001049	Tpt1	tumor protein, translationally-controlled 1 [Source:RGD Symbol;Acc:621623]
ENSRNOG00000001061	Rilpl2	Rab interacting lysosomal protein-like 2 [Source:RGD Symbol;Acc:1303140]		ENSRNOG00000001049	Tpt1	tumor protein, translationally-controlled 1 [Source:RGD Symbol;Acc:621623]		ENSRNOG00000001050	Eif2ak1	eukaryotic translation initiation factor 2 alpha kinase 1 [Source:RGD Symbol;Acc:70883]
ENSRNOG00000001064	Sbno1	strawberry notch homolog 1 [Source:RGD Symbol;Acc:1310005]		ENSRNOG00000001050	Eif2ak1	eukaryotic translation initiation factor 2 alpha kinase 1 [Source:RGD Symbol;Acc:70883]		ENSRNOG00000001052	Slc25a30	solute carrier family 25, member 30 [Source:RGD Symbol;Acc:1359702]
ENSRNOG00000001065	Cyth3	cytohesin 3 [Source:RGD Symbol;Acc:620399]		ENSRNOG00000001052	Slc25a30	solute carrier family 25, member 30 [Source:RGD Symbol;Acc:1359702]		ENSRNOG00000001053	Tmed2	transmembrane p24 trafficking protein 2 [Source:RGD Symbol;Acc:69243]
ENSRNOG00000001068	Rac1	Rac family small GTPase 1 [Source:RGD Symbol;Acc:619755]		ENSRNOG00000001053	Tmed2	transmembrane p24 trafficking protein 2 [Source:RGD Symbol;Acc:69243]		ENSRNOG00000001055	Rilpl1	Rab interacting lysosomal protein-like 1 [Source:RGD Symbol;Acc:1307973]
ENSRNOG00000001069	Elavl1	ELAV like RNA binding protein 1 [Source:RGD Symbol;Acc:1308649]		ENSRNOG00000001055	Rilpl1	Rab interacting lysosomal protein-like 1 [Source:RGD Symbol;Acc:1307973]		ENSRNOG00000001056	Snapc2	small nuclear RNA activating complex, polypeptide 2 [Source:RGD Symbol;Acc:1304589]
ENSRNOG00000001070	Cdk2ap1	cyclin-dependent kinase 2 associated protein 1 [Source:RGD Symbol;Acc:1308664]		ENSRNOG00000001056	Snapc2	small nuclear RNA activating complex, polypeptide 2 [Source:RGD Symbol;Acc:1304589]		ENSRNOG00000001058	Timm44	translocase of inner mitochondrial membrane 44 [Source:RGD Symbol;Acc:3864]
ENSRNOG00000001072	Cers4	ceramide synthase 4 [Source:RGD Symbol;Acc:1309303]		ENSRNOG00000001058	Timm44	translocase of inner mitochondrial membrane 44 [Source:RGD Symbol;Acc:3864]		ENSRNOG00000001059	Usp42	ubiquitin specific peptidase 42 [Source:RGD Symbol;Acc:1305231]
ENSRNOG00000001073	Mtrfr	mitochondrial translation release factor in rescue [Source:RGD Symbol;Acc:1563482]		ENSRNOG00000001059	Usp42	ubiquitin specific peptidase 42 [Source:RGD Symbol;Acc:1305231]		ENSRNOG00000001060	Snrnp35	small nuclear ribonucleoprotein U11/U12 subunit 35 [Source:RGD Symbol;Acc:1310724]
ENSRNOG00000001074	Mphosph9	M-phase phosphoprotein 9 [Source:RGD Symbol;Acc:1598368]		ENSRNOG00000001060	Snrnp35	small nuclear ribonucleoprotein U11/U12 subunit 35 [Source:RGD Symbol;Acc:1310724]		ENSRNOG00000001061	Rilpl2	Rab interacting lysosomal protein-like 2 [Source:RGD Symbol;Acc:1303140]
ENSRNOG00000001079	Daglb	diacylglycerol lipase, beta [Source:RGD Symbol;Acc:1310193]		ENSRNOG00000001061	Rilpl2	Rab interacting lysosomal protein-like 2 [Source:RGD Symbol;Acc:1303140]		ENSRNOG00000001064	Sbno1	strawberry notch homolog 1 [Source:RGD Symbol;Acc:1310005]
ENSRNOG00000001080	Arl6ip4	ADP-ribosylation factor like GTPase 6 interacting protein 4 [Source:RGD Symbol;Acc:1307657]		ENSRNOG00000001064	Sbno1	strawberry notch homolog 1 [Source:RGD Symbol;Acc:1310005]		ENSRNOG00000001065	Cyth3	cytohesin 3 [Source:RGD Symbol;Acc:620399]
ENSRNOG00000001081	Ogfod2	2-oxoglutarate and iron-dependent oxygenase domain containing 2 [Source:RGD Symbol;Acc:1310594]		ENSRNOG00000001065	Cyth3	cytohesin 3 [Source:RGD Symbol;Acc:620399]		ENSRNOG00000001068	Rac1	Rac family small GTPase 1 [Source:RGD Symbol;Acc:619755]
ENSRNOG00000001082	Abcb9	ATP binding cassette subfamily B member 9 [Source:RGD Symbol;Acc:620254]		ENSRNOG00000001068	Rac1	Rac family small GTPase 1 [Source:RGD Symbol;Acc:619755]		ENSRNOG00000001069	Elavl1	ELAV like RNA binding protein 1 [Source:RGD Symbol;Acc:1308649]
ENSRNOG00000001083	Kdelr2	KDEL endoplasmic reticulum protein retention receptor 2 [Source:RGD Symbol;Acc:1304618]		ENSRNOG00000001069	Elavl1	ELAV like RNA binding protein 1 [Source:RGD Symbol;Acc:1308649]		ENSRNOG00000001070	Cdk2ap1	cyclin-dependent kinase 2 associated protein 1 [Source:RGD Symbol;Acc:1308664]
ENSRNOG00000001086	Vps37b	VPS37B subunit of ESCRT-I [Source:RGD Symbol;Acc:1304576]		ENSRNOG00000001070	Cdk2ap1	cyclin-dependent kinase 2 associated protein 1 [Source:RGD Symbol;Acc:1308664]		ENSRNOG00000001072	Cers4	ceramide synthase 4 [Source:RGD Symbol;Acc:1309303]
ENSRNOG00000001088	Rfc3	replication factor C subunit 3 [Source:RGD Symbol;Acc:1306832]		ENSRNOG00000001072	Cers4	ceramide synthase 4 [Source:RGD Symbol;Acc:1309303]		ENSRNOG00000001073	Mtrfr	mitochondrial translation release factor in rescue [Source:RGD Symbol;Acc:1563482]
ENSRNOG00000001090	Stard13	StAR-related lipid transfer domain containing 13 [Source:RGD Symbol;Acc:1564816]		ENSRNOG00000001073	Mtrfr	mitochondrial translation release factor in rescue [Source:RGD Symbol;Acc:1563482]		ENSRNOG00000001074	Mphosph9	M-phase phosphoprotein 9 [Source:RGD Symbol;Acc:1598368]
ENSRNOG00000001091	Hip1r	huntingtin interacting protein 1 related [Source:RGD Symbol;Acc:621615]		ENSRNOG00000001074	Mphosph9	M-phase phosphoprotein 9 [Source:RGD Symbol;Acc:1598368]		ENSRNOG00000001079	Daglb	diacylglycerol lipase, beta [Source:RGD Symbol;Acc:1310193]
ENSRNOG00000001094	Zfp316	zinc finger protein 316 [Source:RGD Symbol;Acc:1311647]		ENSRNOG00000001079	Daglb	diacylglycerol lipase, beta [Source:RGD Symbol;Acc:1310193]		ENSRNOG00000001080	Arl6ip4	ADP-ribosylation factor like GTPase 6 interacting protein 4 [Source:RGD Symbol;Acc:1307657]
ENSRNOG00000001098	Pds5b	PDS5 cohesin associated factor B [Source:RGD Symbol;Acc:1310838]		ENSRNOG00000001080	Arl6ip4	ADP-ribosylation factor like GTPase 6 interacting protein 4 [Source:RGD Symbol;Acc:1307657]		ENSRNOG00000001081	Ogfod2	2-oxoglutarate and iron-dependent oxygenase domain containing 2 [Source:RGD Symbol;Acc:1310594]
ENSRNOG00000001099	Rbak	RB-associated KRAB zinc finger [Source:RGD Symbol;Acc:1562875]		ENSRNOG00000001081	Ogfod2	2-oxoglutarate and iron-dependent oxygenase domain containing 2 [Source:RGD Symbol;Acc:1310594]		ENSRNOG00000001082	Abcb9	ATP binding cassette subfamily B member 9 [Source:RGD Symbol;Acc:620254]
ENSRNOG00000001101	Rnf216	ring finger protein 216 [Source:RGD Symbol;Acc:1565135]		ENSRNOG00000001082	Abcb9	ATP binding cassette subfamily B member 9 [Source:RGD Symbol;Acc:620254]		ENSRNOG00000001083	Kdelr2	KDEL endoplasmic reticulum protein retention receptor 2 [Source:RGD Symbol;Acc:1304618]
ENSRNOG00000001103	Sdk1	sidekick cell adhesion molecule 1 [Source:RGD Symbol;Acc:1560686]		ENSRNOG00000001083	Kdelr2	KDEL endoplasmic reticulum protein retention receptor 2 [Source:RGD Symbol;Acc:1304618]		ENSRNOG00000001086	Vps37b	VPS37B subunit of ESCRT-I [Source:RGD Symbol;Acc:1304576]
ENSRNOG00000001104	Foxk1	forkhead box K1 [Source:RGD Symbol;Acc:1309643]		ENSRNOG00000001086	Vps37b	VPS37B subunit of ESCRT-I [Source:RGD Symbol;Acc:1304576]		ENSRNOG00000001088	Rfc3	replication factor C subunit 3 [Source:RGD Symbol;Acc:1306832]
ENSRNOG00000001106	Denr	density regulated reinitiation and release factor [Source:RGD Symbol;Acc:1584200]		ENSRNOG00000001088	Rfc3	replication factor C subunit 3 [Source:RGD Symbol;Acc:1306832]		ENSRNOG00000001090	Stard13	StAR-related lipid transfer domain containing 13 [Source:RGD Symbol;Acc:1564816]
ENSRNOG00000001108	N4bp2l2	NEDD4 binding protein 2-like 2 [Source:RGD Symbol;Acc:1359603]		ENSRNOG00000001090	Stard13	StAR-related lipid transfer domain containing 13 [Source:RGD Symbol;Acc:1564816]		ENSRNOG00000001091	Hip1r	huntingtin interacting protein 1 related [Source:RGD Symbol;Acc:621615]
ENSRNOG00000001113	Mmd2	monocyte to macrophage differentiation-associated 2 [Source:RGD Symbol;Acc:1306506]		ENSRNOG00000001091	Hip1r	huntingtin interacting protein 1 related [Source:RGD Symbol;Acc:621615]		ENSRNOG00000001094	Zfp316	zinc finger protein 316 [Source:RGD Symbol;Acc:1311647]
ENSRNOG00000001114	Wipi2	WD repeat domain, phosphoinositide interacting 2 [Source:RGD Symbol;Acc:1359154]		ENSRNOG00000001094	Zfp316	zinc finger protein 316 [Source:RGD Symbol;Acc:1311647]		ENSRNOG00000001098	Pds5b	PDS5 cohesin associated factor B [Source:RGD Symbol;Acc:1310838]
ENSRNOG00000001115	Slc29a4	solute carrier family 29 member 4 [Source:RGD Symbol;Acc:1310545]		ENSRNOG00000001098	Pds5b	PDS5 cohesin associated factor B [Source:RGD Symbol;Acc:1310838]		ENSRNOG00000001099	Rbak	RB-associated KRAB zinc finger [Source:RGD Symbol;Acc:1562875]
ENSRNOG00000001117	Fbxl18	F-box and leucine-rich repeat protein 18 [Source:RGD Symbol;Acc:1596958]		ENSRNOG00000001099	Rbak	RB-associated KRAB zinc finger [Source:RGD Symbol;Acc:1562875]		ENSRNOG00000001101	Rnf216	ring finger protein 216 [Source:RGD Symbol;Acc:1565135]
ENSRNOG00000001120	Med13l	mediator complex subunit 13L [Source:RGD Symbol;Acc:1305884]		ENSRNOG00000001101	Rnf216	ring finger protein 216 [Source:RGD Symbol;Acc:1565135]		ENSRNOG00000001103	Sdk1	sidekick cell adhesion molecule 1 [Source:RGD Symbol;Acc:1560686]
ENSRNOG00000001123	Spring1	SREBF pathway regulator in golgi 1 [Source:RGD Symbol;Acc:1562310]		ENSRNOG00000001103	Sdk1	sidekick cell adhesion molecule 1 [Source:RGD Symbol;Acc:1560686]		ENSRNOG00000001104	Foxk1	forkhead box K1 [Source:RGD Symbol;Acc:1309643]
ENSRNOG00000001124	Rnft2	ring finger protein, transmembrane 2 [Source:RGD Symbol;Acc:1560195]		ENSRNOG00000001104	Foxk1	forkhead box K1 [Source:RGD Symbol;Acc:1309643]		ENSRNOG00000001106	Denr	density regulated reinitiation and release factor [Source:RGD Symbol;Acc:1584200]
ENSRNOG00000001126	Fbxw8	F-box and WD repeat domain containing 8 [Source:RGD Symbol;Acc:1306032]		ENSRNOG00000001106	Denr	density regulated reinitiation and release factor [Source:RGD Symbol;Acc:1584200]		ENSRNOG00000001108	N4bp2l2	NEDD4 binding protein 2-like 2 [Source:RGD Symbol;Acc:1359603]
ENSRNOG00000001128	Tesc	tescalcin [Source:RGD Symbol;Acc:1566317]		ENSRNOG00000001108	N4bp2l2	NEDD4 binding protein 2-like 2 [Source:RGD Symbol;Acc:1359603]		ENSRNOG00000001113	Mmd2	monocyte to macrophage differentiation-associated 2 [Source:RGD Symbol;Acc:1306506]
ENSRNOG00000001129	Fbxo21	F-box protein 21 [Source:RGD Symbol;Acc:1307346]		ENSRNOG00000001113	Mmd2	monocyte to macrophage differentiation-associated 2 [Source:RGD Symbol;Acc:1306506]		ENSRNOG00000001114	Wipi2	WD repeat domain, phosphoinositide interacting 2 [Source:RGD Symbol;Acc:1359154]
ENSRNOG00000001130	Nos1	nitric oxide synthase 1 [Source:RGD Symbol;Acc:3184]		ENSRNOG00000001114	Wipi2	WD repeat domain, phosphoinositide interacting 2 [Source:RGD Symbol;Acc:1359154]		ENSRNOG00000001115	Slc29a4	solute carrier family 29 member 4 [Source:RGD Symbol;Acc:1310545]
ENSRNOG00000001134	Rfc5	replication factor C subunit 5 [Source:RGD Symbol;Acc:1309280]		ENSRNOG00000001115	Slc29a4	solute carrier family 29 member 4 [Source:RGD Symbol;Acc:1310545]		ENSRNOG00000001117	Fbxl18	F-box and leucine-rich repeat protein 18 [Source:RGD Symbol;Acc:1596958]
ENSRNOG00000001135	Wsb2	WD repeat and SOCS box-containing 2 [Source:RGD Symbol;Acc:1359599]		ENSRNOG00000001117	Fbxl18	F-box and leucine-rich repeat protein 18 [Source:RGD Symbol;Acc:1596958]		ENSRNOG00000001120	Med13l	mediator complex subunit 13L [Source:RGD Symbol;Acc:1305884]
ENSRNOG00000001136	Pebp1	phosphatidylethanolamine binding protein 1 [Source:RGD Symbol;Acc:62017]		ENSRNOG00000001120	Med13l	mediator complex subunit 13L [Source:RGD Symbol;Acc:1305884]		ENSRNOG00000001123	Spring1	SREBF pathway regulator in golgi 1 [Source:RGD Symbol;Acc:1562310]
ENSRNOG00000001138	Taok3	TAO kinase 3 [Source:RGD Symbol;Acc:1562861]		ENSRNOG00000001123	Spring1	SREBF pathway regulator in golgi 1 [Source:RGD Symbol;Acc:1562310]		ENSRNOG00000001124	Rnft2	ring finger protein, transmembrane 2 [Source:RGD Symbol;Acc:1560195]
ENSRNOG00000001139	Suds3	SDS3 homolog, SIN3A corepressor complex component [Source:RGD Symbol;Acc:1305986]		ENSRNOG00000001124	Rnft2	ring finger protein, transmembrane 2 [Source:RGD Symbol;Acc:1560195]		ENSRNOG00000001126	Fbxw8	F-box and WD repeat domain containing 8 [Source:RGD Symbol;Acc:1306032]
ENSRNOG00000001141	Srrm4	serine/arginine repetitive matrix 4 [Source:RGD Symbol;Acc:1560213]		ENSRNOG00000001126	Fbxw8	F-box and WD repeat domain containing 8 [Source:RGD Symbol;Acc:1306032]		ENSRNOG00000001128	Tesc	tescalcin [Source:RGD Symbol;Acc:1566317]
ENSRNOG00000001142	Prkab1	protein kinase AMP-activated non-catalytic subunit beta 1 [Source:RGD Symbol;Acc:71057]		ENSRNOG00000001128	Tesc	tescalcin [Source:RGD Symbol;Acc:1566317]		ENSRNOG00000001129	Fbxo21	F-box protein 21 [Source:RGD Symbol;Acc:1307346]
ENSRNOG00000001143	Cit	citron rho-interacting serine/threonine kinase [Source:RGD Symbol;Acc:70878]		ENSRNOG00000001129	Fbxo21	F-box protein 21 [Source:RGD Symbol;Acc:1307346]		ENSRNOG00000001130	Nos1	nitric oxide synthase 1 [Source:RGD Symbol;Acc:3184]
ENSRNOG00000001148	Rplp0	ribosomal protein lateral stalk subunit P0 [Source:RGD Symbol;Acc:621247]		ENSRNOG00000001130	Nos1	nitric oxide synthase 1 [Source:RGD Symbol;Acc:3184]		ENSRNOG00000001134	Rfc5	replication factor C subunit 5 [Source:RGD Symbol;Acc:1309280]
ENSRNOG00000001149	Pxn	paxillin [Source:RGD Symbol;Acc:1305759]		ENSRNOG00000001134	Rfc5	replication factor C subunit 5 [Source:RGD Symbol;Acc:1309280]		ENSRNOG00000001135	Wsb2	WD repeat and SOCS box-containing 2 [Source:RGD Symbol;Acc:1359599]
ENSRNOG00000001151	Sirt4	sirtuin 4 [Source:RGD Symbol;Acc:1310413]		ENSRNOG00000001135	Wsb2	WD repeat and SOCS box-containing 2 [Source:RGD Symbol;Acc:1359599]		ENSRNOG00000001136	Pebp1	phosphatidylethanolamine binding protein 1 [Source:RGD Symbol;Acc:62017]
ENSRNOG00000001156	Msi1	musashi RNA-binding protein 1 [Source:RGD Symbol;Acc:628778]		ENSRNOG00000001136	Pebp1	phosphatidylethanolamine binding protein 1 [Source:RGD Symbol;Acc:62017]		ENSRNOG00000001138	Taok3	TAO kinase 3 [Source:RGD Symbol;Acc:1562861]
ENSRNOG00000001158	Abcg1	ATP binding cassette subfamily G member 1 [Source:RGD Symbol;Acc:620294]		ENSRNOG00000001138	Taok3	TAO kinase 3 [Source:RGD Symbol;Acc:1562861]		ENSRNOG00000001139	Suds3	SDS3 homolog, SIN3A corepressor complex component [Source:RGD Symbol;Acc:1305986]
ENSRNOG00000001160	Triap1	TP53 regulated inhibitor of apoptosis 1 [Source:RGD Symbol;Acc:1586233]		ENSRNOG00000001139	Suds3	SDS3 homolog, SIN3A corepressor complex component [Source:RGD Symbol;Acc:1305986]		ENSRNOG00000001141	Srrm4	serine/arginine repetitive matrix 4 [Source:RGD Symbol;Acc:1560213]
ENSRNOG00000001163	Srsf9	serine and arginine rich splicing factor 9 [Source:RGD Symbol;Acc:1309495]		ENSRNOG00000001141	Srrm4	serine/arginine repetitive matrix 4 [Source:RGD Symbol;Acc:1560213]		ENSRNOG00000001142	Prkab1	protein kinase AMP-activated non-catalytic subunit beta 1 [Source:RGD Symbol;Acc:71057]
ENSRNOG00000001169	Slc37a1	solute carrier family 37 member 1 [Source:RGD Symbol;Acc:1308587]		ENSRNOG00000001142	Prkab1	protein kinase AMP-activated non-catalytic subunit beta 1 [Source:RGD Symbol;Acc:71057]		ENSRNOG00000001143	Cit	citron rho-interacting serine/threonine kinase [Source:RGD Symbol;Acc:70878]
ENSRNOG00000001170	Cox6a1	cytochrome c oxidase subunit 6A1 [Source:RGD Symbol;Acc:2384]		ENSRNOG00000001143	Cit	citron rho-interacting serine/threonine kinase [Source:RGD Symbol;Acc:70878]		ENSRNOG00000001148	Rplp0	ribosomal protein lateral stalk subunit P0 [Source:RGD Symbol;Acc:621247]
ENSRNOG00000001171	Coq5	coenzyme Q5, methyltransferase [Source:RGD Symbol;Acc:1310857]		ENSRNOG00000001148	Rplp0	ribosomal protein lateral stalk subunit P0 [Source:RGD Symbol;Acc:621247]		ENSRNOG00000001149	Pxn	paxillin [Source:RGD Symbol;Acc:1305759]
ENSRNOG00000001172	Rnf10	ring finger protein 10 [Source:RGD Symbol;Acc:1309282]		ENSRNOG00000001149	Pxn	paxillin [Source:RGD Symbol;Acc:1305759]		ENSRNOG00000001151	Sirt4	sirtuin 4 [Source:RGD Symbol;Acc:1310413]
ENSRNOG00000001173	Cabp1	calcium binding protein 1 [Source:RGD Symbol;Acc:620385]		ENSRNOG00000001151	Sirt4	sirtuin 4 [Source:RGD Symbol;Acc:1310413]		ENSRNOG00000001156	Msi1	musashi RNA-binding protein 1 [Source:RGD Symbol;Acc:628778]
ENSRNOG00000001174	Pde9a	phosphodiesterase 9A [Source:RGD Symbol;Acc:621035]		ENSRNOG00000001156	Msi1	musashi RNA-binding protein 1 [Source:RGD Symbol;Acc:628778]		ENSRNOG00000001158	Abcg1	ATP binding cassette subfamily G member 1 [Source:RGD Symbol;Acc:620294]
ENSRNOG00000001177	Acads	acyl-CoA dehydrogenase short chain [Source:RGD Symbol;Acc:620514]		ENSRNOG00000001158	Abcg1	ATP binding cassette subfamily G member 1 [Source:RGD Symbol;Acc:620294]		ENSRNOG00000001160	Triap1	TP53 regulated inhibitor of apoptosis 1 [Source:RGD Symbol;Acc:1586233]
ENSRNOG00000001178	Sppl3	signal peptide peptidase like 3 [Source:RGD Symbol;Acc:1562826]		ENSRNOG00000001160	Triap1	TP53 regulated inhibitor of apoptosis 1 [Source:RGD Symbol;Acc:1586233]		ENSRNOG00000001163	Srsf9	serine and arginine rich splicing factor 9 [Source:RGD Symbol;Acc:1309495]
ENSRNOG00000001181	Wdr4	WD repeat domain 4 [Source:RGD Symbol;Acc:1585179]		ENSRNOG00000001163	Srsf9	serine and arginine rich splicing factor 9 [Source:RGD Symbol;Acc:1309495]		ENSRNOG00000001169	Slc37a1	solute carrier family 37 member 1 [Source:RGD Symbol;Acc:1308587]
ENSRNOG00000001182	Ndufv3	NADH:ubiquinone oxidoreductase subunit V3 [Source:RGD Symbol;Acc:621020]		ENSRNOG00000001169	Slc37a1	solute carrier family 37 member 1 [Source:RGD Symbol;Acc:1308587]		ENSRNOG00000001170	Cox6a1	cytochrome c oxidase subunit 6A1 [Source:RGD Symbol;Acc:2384]
ENSRNOG00000001184	Pknox1	PBX/knotted 1 homeobox 1 [Source:RGD Symbol;Acc:1305003]		ENSRNOG00000001170	Cox6a1	cytochrome c oxidase subunit 6A1 [Source:RGD Symbol;Acc:2384]		ENSRNOG00000001171	Coq5	coenzyme Q5, methyltransferase [Source:RGD Symbol;Acc:1310857]
ENSRNOG00000001185	C12h12orf43	similar to human chromosome 12 open reading frame 43 [Source:RGD Symbol;Acc:1311899]		ENSRNOG00000001171	Coq5	coenzyme Q5, methyltransferase [Source:RGD Symbol;Acc:1310857]		ENSRNOG00000001172	Rnf10	ring finger protein 10 [Source:RGD Symbol;Acc:1309282]
ENSRNOG00000001189	Sik1	salt-inducible kinase 1 [Source:RGD Symbol;Acc:69407]		ENSRNOG00000001172	Rnf10	ring finger protein 10 [Source:RGD Symbol;Acc:1309282]		ENSRNOG00000001173	Cabp1	calcium binding protein 1 [Source:RGD Symbol;Acc:620385]
ENSRNOG00000001190	Git2	GIT ArfGAP 2 [Source:RGD Symbol;Acc:1359708]		ENSRNOG00000001173	Cabp1	calcium binding protein 1 [Source:RGD Symbol;Acc:620385]		ENSRNOG00000001174	Pde9a	phosphodiesterase 9A [Source:RGD Symbol;Acc:621035]
ENSRNOG00000001191	Tchp	trichoplein, keratin filament binding [Source:RGD Symbol;Acc:1310813]		ENSRNOG00000001174	Pde9a	phosphodiesterase 9A [Source:RGD Symbol;Acc:621035]		ENSRNOG00000001177	Acads	acyl-CoA dehydrogenase short chain [Source:RGD Symbol;Acc:620514]
ENSRNOG00000001192	Gltp	glycolipid transfer protein [Source:RGD Symbol;Acc:1564442]		ENSRNOG00000001177	Acads	acyl-CoA dehydrogenase short chain [Source:RGD Symbol;Acc:620514]		ENSRNOG00000001178	Sppl3	signal peptide peptidase like 3 [Source:RGD Symbol;Acc:1562826]
ENSRNOG00000001194	Rrp1b	ribosomal RNA processing 1B [Source:RGD Symbol;Acc:1305633]		ENSRNOG00000001178	Sppl3	signal peptide peptidase like 3 [Source:RGD Symbol;Acc:1562826]		ENSRNOG00000001181	Wdr4	WD repeat domain 4 [Source:RGD Symbol;Acc:1585179]
ENSRNOG00000001198	Fam222a	family with sequence similarity 222, member A [Source:RGD Symbol;Acc:1565883]		ENSRNOG00000001181	Wdr4	WD repeat domain 4 [Source:RGD Symbol;Acc:1585179]		ENSRNOG00000001182	Ndufv3	NADH:ubiquinone oxidoreductase subunit V3 [Source:RGD Symbol;Acc:621020]
ENSRNOG00000001199	Pop5	POP5 homolog, ribonuclease P/MRP subunit [Source:RGD Symbol;Acc:1311819]		ENSRNOG00000001182	Ndufv3	NADH:ubiquinone oxidoreductase subunit V3 [Source:RGD Symbol;Acc:621020]		ENSRNOG00000001184	Pknox1	PBX/knotted 1 homeobox 1 [Source:RGD Symbol;Acc:1305003]
ENSRNOG00000001201	Cstb	cystatin B [Source:RGD Symbol;Acc:2435]		ENSRNOG00000001184	Pknox1	PBX/knotted 1 homeobox 1 [Source:RGD Symbol;Acc:1305003]		ENSRNOG00000001185	C12h12orf43	similar to human chromosome 12 open reading frame 43 [Source:RGD Symbol;Acc:1311899]
ENSRNOG00000001203	Rrp1	ribosomal RNA processing 1 [Source:RGD Symbol;Acc:1307286]		ENSRNOG00000001185	C12h12orf43	similar to human chromosome 12 open reading frame 43 [Source:RGD Symbol;Acc:1311899]		ENSRNOG00000001187	Oasl	2'-5'-oligoadenylate synthetase-like [Source:RGD Symbol;Acc:1308586]
ENSRNOG00000001204	Ankrd13a	ankyrin repeat domain 13a [Source:RGD Symbol;Acc:1308577]		ENSRNOG00000001187	Oasl	2'-5'-oligoadenylate synthetase-like [Source:RGD Symbol;Acc:1308586]		ENSRNOG00000001189	Sik1	salt-inducible kinase 1 [Source:RGD Symbol;Acc:69407]
ENSRNOG00000001205	Agpat3	1-acylglycerol-3-phosphate O-acyltransferase 3 [Source:RGD Symbol;Acc:1305787]		ENSRNOG00000001189	Sik1	salt-inducible kinase 1 [Source:RGD Symbol;Acc:69407]		ENSRNOG00000001190	Git2	GIT ArfGAP 2 [Source:RGD Symbol;Acc:1359708]
ENSRNOG00000001210	Pwp2	PWP2, small subunit processome component [Source:RGD Symbol;Acc:1582817]		ENSRNOG00000001190	Git2	GIT ArfGAP 2 [Source:RGD Symbol;Acc:1359708]		ENSRNOG00000001191	Tchp	trichoplein, keratin filament binding [Source:RGD Symbol;Acc:1310813]
ENSRNOG00000001211	Gatd3a	glutamine amidotransferase class 1 domain containing 3A [Source:RGD Symbol;Acc:1303003]		ENSRNOG00000001191	Tchp	trichoplein, keratin filament binding [Source:RGD Symbol;Acc:1310813]		ENSRNOG00000001192	Gltp	glycolipid transfer protein [Source:RGD Symbol;Acc:1564442]
ENSRNOG00000001214	Pfkl	phosphofructokinase, liver type [Source:RGD Symbol;Acc:3311]		ENSRNOG00000001192	Gltp	glycolipid transfer protein [Source:RGD Symbol;Acc:1564442]		ENSRNOG00000001194	Rrp1b	ribosomal RNA processing 1B [Source:RGD Symbol;Acc:1305633]
ENSRNOG00000001215	Cfap410	cilia and flagella associated protein 410 [Source:RGD Symbol;Acc:1309594]		ENSRNOG00000001194	Rrp1b	ribosomal RNA processing 1B [Source:RGD Symbol;Acc:1305633]		ENSRNOG00000001198	Fam222a	family with sequence similarity 222, member A [Source:RGD Symbol;Acc:1565883]
ENSRNOG00000001216	Trpm2	transient receptor potential cation channel, subfamily M, member 2 [Source:RGD Symbol;Acc:1311889]		ENSRNOG00000001195	Trpv4	transient receptor potential cation channel, subfamily V, member 4 [Source:RGD Symbol;Acc:69337]		ENSRNOG00000001199	Pop5	POP5 homolog, ribonuclease P/MRP subunit [Source:RGD Symbol;Acc:1311819]
ENSRNOG00000001217	Lrrc3	leucine rich repeat containing 3 [Source:RGD Symbol;Acc:628861]		ENSRNOG00000001198	Fam222a	family with sequence similarity 222, member A [Source:RGD Symbol;Acc:1565883]		ENSRNOG00000001201	Cstb	cystatin B [Source:RGD Symbol;Acc:2435]
ENSRNOG00000001222	Ube2g2	ubiquitin-conjugating enzyme E2G 2 [Source:RGD Symbol;Acc:1304860]		ENSRNOG00000001199	Pop5	POP5 homolog, ribonuclease P/MRP subunit [Source:RGD Symbol;Acc:1311819]		ENSRNOG00000001203	Rrp1	ribosomal RNA processing 1 [Source:RGD Symbol;Acc:1307286]
ENSRNOG00000001223	Pttg1ip	PTTG1 interacting protein [Source:RGD Symbol;Acc:1305983]		ENSRNOG00000001201	Cstb	cystatin B [Source:RGD Symbol;Acc:2435]		ENSRNOG00000001204	Ankrd13a	ankyrin repeat domain 13a [Source:RGD Symbol;Acc:1308577]
ENSRNOG00000001224	Itgb2	integrin subunit beta 2 [Source:RGD Symbol;Acc:1305581]		ENSRNOG00000001203	Rrp1	ribosomal RNA processing 1 [Source:RGD Symbol;Acc:1307286]		ENSRNOG00000001205	Agpat3	1-acylglycerol-3-phosphate O-acyltransferase 3 [Source:RGD Symbol;Acc:1305787]
ENSRNOG00000001225	Slx9	SLX9 ribosome biogenesis factor [Source:RGD Symbol;Acc:1311257]		ENSRNOG00000001204	Ankrd13a	ankyrin repeat domain 13a [Source:RGD Symbol;Acc:1308577]		ENSRNOG00000001210	Pwp2	PWP2, small subunit processome component [Source:RGD Symbol;Acc:1582817]
ENSRNOG00000001227	Adarb1	adenosine deaminase, RNA-specific, B1 [Source:RGD Symbol;Acc:2033]		ENSRNOG00000001205	Agpat3	1-acylglycerol-3-phosphate O-acyltransferase 3 [Source:RGD Symbol;Acc:1305787]		ENSRNOG00000001211	Gatd3a	glutamine amidotransferase class 1 domain containing 3A [Source:RGD Symbol;Acc:1303003]
ENSRNOG00000001228	Pofut2	protein O-fucosyltransferase 2 [Source:RGD Symbol;Acc:1307334]		ENSRNOG00000001210	Pwp2	PWP2, small subunit processome component [Source:RGD Symbol;Acc:1582817]		ENSRNOG00000001214	Pfkl	phosphofructokinase, liver type [Source:RGD Symbol;Acc:3311]
ENSRNOG00000001229	Col18a1	collagen type XVIII alpha 1 chain [Source:RGD Symbol;Acc:70936]		ENSRNOG00000001211	Gatd3a	glutamine amidotransferase class 1 domain containing 3A [Source:RGD Symbol;Acc:1303003]		ENSRNOG00000001215	Cfap410	cilia and flagella associated protein 410 [Source:RGD Symbol;Acc:1309594]
ENSRNOG00000001232	Slc19a1	solute carrier family 19 member 1 [Source:RGD Symbol;Acc:3695]		ENSRNOG00000001214	Pfkl	phosphofructokinase, liver type [Source:RGD Symbol;Acc:3311]		ENSRNOG00000001216	Trpm2	transient receptor potential cation channel, subfamily M, member 2 [Source:RGD Symbol;Acc:1311889]
ENSRNOG00000001235	Gna12	G protein subunit alpha 12 [Source:RGD Symbol;Acc:71018]		ENSRNOG00000001215	Cfap410	cilia and flagella associated protein 410 [Source:RGD Symbol;Acc:1309594]		ENSRNOG00000001217	Lrrc3	leucine rich repeat containing 3 [Source:RGD Symbol;Acc:628861]
ENSRNOG00000001236	Brat1	BRCA1-associated ATM activator 1 [Source:RGD Symbol;Acc:1565146]		ENSRNOG00000001216	Trpm2	transient receptor potential cation channel, subfamily M, member 2 [Source:RGD Symbol;Acc:1311889]		ENSRNOG00000001222	Ube2g2	ubiquitin-conjugating enzyme E2G 2 [Source:RGD Symbol;Acc:1304860]
ENSRNOG00000001237	Cabin1	calcineurin binding protein 1 [Source:RGD Symbol;Acc:620263]		ENSRNOG00000001217	Lrrc3	leucine rich repeat containing 3 [Source:RGD Symbol;Acc:628861]		ENSRNOG00000001223	Pttg1ip	PTTG1 interacting protein [Source:RGD Symbol;Acc:1305983]
ENSRNOG00000001238	Rsrc2	arginine and serine rich coiled-coil 2 [Source:RGD Symbol;Acc:1564882]		ENSRNOG00000001222	Ube2g2	ubiquitin-conjugating enzyme E2G 2 [Source:RGD Symbol;Acc:1304860]		ENSRNOG00000001224	Itgb2	integrin subunit beta 2 [Source:RGD Symbol;Acc:1305581]
ENSRNOG00000001241	Iqce	IQ motif containing E [Source:RGD Symbol;Acc:1311349]		ENSRNOG00000001223	Pttg1ip	PTTG1 interacting protein [Source:RGD Symbol;Acc:1305983]		ENSRNOG00000001225	Slx9	SLX9 ribosome biogenesis factor [Source:RGD Symbol;Acc:1311257]
ENSRNOG00000001242	Gstt3	glutathione S-transferase, theta 3 [Source:RGD Symbol;Acc:1562732]		ENSRNOG00000001224	Itgb2	integrin subunit beta 2 [Source:RGD Symbol;Acc:1305581]		ENSRNOG00000001227	Adarb1	adenosine deaminase, RNA-specific, B1 [Source:RGD Symbol;Acc:2033]
ENSRNOG00000001243	Zcchc8	zinc finger CCHC-type containing 8 [Source:RGD Symbol;Acc:1309774]		ENSRNOG00000001225	Slx9	SLX9 ribosome biogenesis factor [Source:RGD Symbol;Acc:1311257]		ENSRNOG00000001228	Pofut2	protein O-fucosyltransferase 2 [Source:RGD Symbol;Acc:1307334]
ENSRNOG00000001245	Pcbp3	poly(rC) binding protein 3 [Source:RGD Symbol;Acc:1307430]		ENSRNOG00000001227	Adarb1	adenosine deaminase, RNA-specific, B1 [Source:RGD Symbol;Acc:2033]		ENSRNOG00000001229	Col18a1	collagen type XVIII alpha 1 chain [Source:RGD Symbol;Acc:70936]
ENSRNOG00000001247	Clip1	CAP-GLY domain containing linker protein 1 [Source:RGD Symbol;Acc:67404]		ENSRNOG00000001228	Pofut2	protein O-fucosyltransferase 2 [Source:RGD Symbol;Acc:1307334]		ENSRNOG00000001232	Slc19a1	solute carrier family 19 member 1 [Source:RGD Symbol;Acc:3695]
ENSRNOG00000001249	Col6a1	collagen type VI alpha 1 chain [Source:RGD Symbol;Acc:1565398]		ENSRNOG00000001229	Col18a1	collagen type XVIII alpha 1 chain [Source:RGD Symbol;Acc:70936]		ENSRNOG00000001235	Gna12	G protein subunit alpha 12 [Source:RGD Symbol;Acc:71018]
ENSRNOG00000001250	Lfng	LFNG O-fucosylpeptide 3-beta-N-acetylglucosaminyltransferase [Source:RGD Symbol;Acc:620587]		ENSRNOG00000001232	Slc19a1	solute carrier family 19 member 1 [Source:RGD Symbol;Acc:3695]		ENSRNOG00000001236	Brat1	BRCA1-associated ATM activator 1 [Source:RGD Symbol;Acc:1565146]
ENSRNOG00000001252	Chst12	carbohydrate sulfotransferase 12 [Source:RGD Symbol;Acc:1308214]		ENSRNOG00000001235	Gna12	G protein subunit alpha 12 [Source:RGD Symbol;Acc:71018]		ENSRNOG00000001237	Cabin1	calcineurin binding protein 1 [Source:RGD Symbol;Acc:620263]
ENSRNOG00000001253	Eif3b	eukaryotic translation initiation factor 3, subunit B [Source:RGD Symbol;Acc:1309018]		ENSRNOG00000001236	Brat1	BRCA1-associated ATM activator 1 [Source:RGD Symbol;Acc:1565146]		ENSRNOG00000001238	Rsrc2	arginine and serine rich coiled-coil 2 [Source:RGD Symbol;Acc:1564882]
ENSRNOG00000001254	Col6a2	collagen type VI alpha 2 chain [Source:RGD Symbol;Acc:1305585]		ENSRNOG00000001237	Cabin1	calcineurin binding protein 1 [Source:RGD Symbol;Acc:620263]		ENSRNOG00000001241	Iqce	IQ motif containing E [Source:RGD Symbol;Acc:1311349]
ENSRNOG00000001255	Mlxip	MLX interacting protein [Source:RGD Symbol;Acc:1560774]		ENSRNOG00000001238	Rsrc2	arginine and serine rich coiled-coil 2 [Source:RGD Symbol;Acc:1564882]		ENSRNOG00000001242	Gstt3	glutathione S-transferase, theta 3 [Source:RGD Symbol;Acc:1562732]
ENSRNOG00000001256	Atxn2	ataxin 2 [Source:RGD Symbol;Acc:1306637]		ENSRNOG00000001241	Iqce	IQ motif containing E [Source:RGD Symbol;Acc:1311349]		ENSRNOG00000001243	Zcchc8	zinc finger CCHC-type containing 8 [Source:RGD Symbol;Acc:1309774]
ENSRNOG00000001258	Snx8	sorting nexin 8 [Source:RGD Symbol;Acc:1305791]		ENSRNOG00000001242	Gstt3	glutathione S-transferase, theta 3 [Source:RGD Symbol;Acc:1562732]		ENSRNOG00000001245	Pcbp3	poly(rC) binding protein 3 [Source:RGD Symbol;Acc:1307430]
ENSRNOG00000001259	Cux2	cut-like homeobox 2 [Source:RGD Symbol;Acc:1305967]		ENSRNOG00000001243	Zcchc8	zinc finger CCHC-type containing 8 [Source:RGD Symbol;Acc:1309774]		ENSRNOG00000001247	Clip1	CAP-GLY domain containing linker protein 1 [Source:RGD Symbol;Acc:67404]
ENSRNOG00000001260	Nudt1	nudix hydrolase 1 [Source:RGD Symbol;Acc:621080]		ENSRNOG00000001245	Pcbp3	poly(rC) binding protein 3 [Source:RGD Symbol;Acc:1307430]		ENSRNOG00000001249	Col6a1	collagen type VI alpha 1 chain [Source:RGD Symbol;Acc:1565398]
ENSRNOG00000001265	Mad1l1	mitotic arrest deficient 1 like 1 [Source:RGD Symbol;Acc:1596881]		ENSRNOG00000001247	Clip1	CAP-GLY domain containing linker protein 1 [Source:RGD Symbol;Acc:67404]		ENSRNOG00000001250	Lfng	LFNG O-fucosylpeptide 3-beta-N-acetylglucosaminyltransferase [Source:RGD Symbol;Acc:620587]
ENSRNOG00000001269	Ppp1cc	protein phosphatase 1 catalytic subunit gamma [Source:RGD Symbol;Acc:3377]		ENSRNOG00000001249	Col6a1	collagen type VI alpha 1 chain [Source:RGD Symbol;Acc:1565398]		ENSRNOG00000001251	Grifin	galectin-related inter-fiber protein [Source:RGD Symbol;Acc:71055]
ENSRNOG00000001271	Card6	caspase recruitment domain family, member 6 [Source:RGD Symbol;Acc:1305805]		ENSRNOG00000001250	Lfng	LFNG O-fucosylpeptide 3-beta-N-acetylglucosaminyltransferase [Source:RGD Symbol;Acc:620587]		ENSRNOG00000001252	Chst12	carbohydrate sulfotransferase 12 [Source:RGD Symbol;Acc:1308214]
ENSRNOG00000001272	Mcm3ap	minichromosome maintenance complex component 3 associated protein [Source:RGD Symbol;Acc:1306834]		ENSRNOG00000001251	Grifin	galectin-related inter-fiber protein [Source:RGD Symbol;Acc:71055]		ENSRNOG00000001253	Eif3b	eukaryotic translation initiation factor 3, subunit B [Source:RGD Symbol;Acc:1309018]
ENSRNOG00000001273	Psmg3	proteasome assembly chaperone 3 [Source:RGD Symbol;Acc:2319950]		ENSRNOG00000001252	Chst12	carbohydrate sulfotransferase 12 [Source:RGD Symbol;Acc:1308214]		ENSRNOG00000001254	Col6a2	collagen type VI alpha 2 chain [Source:RGD Symbol;Acc:1305585]
ENSRNOG00000001274	Vps29	VPS29 retromer complex component [Source:RGD Symbol;Acc:1308332]		ENSRNOG00000001253	Eif3b	eukaryotic translation initiation factor 3, subunit B [Source:RGD Symbol;Acc:1309018]		ENSRNOG00000001255	Mlxip	MLX interacting protein [Source:RGD Symbol;Acc:1560774]
ENSRNOG00000001276	Pcnt	pericentrin [Source:RGD Symbol;Acc:1595865]		ENSRNOG00000001254	Col6a2	collagen type VI alpha 2 chain [Source:RGD Symbol;Acc:1305585]		ENSRNOG00000001256	Atxn2	ataxin 2 [Source:RGD Symbol;Acc:1306637]
ENSRNOG00000001278	Gpn3	GPN-loop GTPase 3 [Source:RGD Symbol;Acc:1303034]		ENSRNOG00000001255	Mlxip	MLX interacting protein [Source:RGD Symbol;Acc:1560774]		ENSRNOG00000001258	Snx8	sorting nexin 8 [Source:RGD Symbol;Acc:1305791]
ENSRNOG00000001283	Anapc7	anaphase promoting complex subunit 7 [Source:RGD Symbol;Acc:1311927]		ENSRNOG00000001256	Atxn2	ataxin 2 [Source:RGD Symbol;Acc:1306637]		ENSRNOG00000001259	Cux2	cut-like homeobox 2 [Source:RGD Symbol;Acc:1305967]
ENSRNOG00000001285	Atp2a2	ATPase sarcoplasmic/endoplasmic reticulum Ca2+ transporting 2 [Source:RGD Symbol;Acc:2174]		ENSRNOG00000001258	Snx8	sorting nexin 8 [Source:RGD Symbol;Acc:1305791]		ENSRNOG00000001260	Nudt1	nudix hydrolase 1 [Source:RGD Symbol;Acc:621080]
ENSRNOG00000001287	Gper1	G protein-coupled estrogen receptor 1 [Source:RGD Symbol;Acc:619845]		ENSRNOG00000001259	Cux2	cut-like homeobox 2 [Source:RGD Symbol;Acc:1305967]		ENSRNOG00000001265	Mad1l1	mitotic arrest deficient 1 like 1 [Source:RGD Symbol;Acc:1596881]
ENSRNOG00000001288	Gpr146	G protein-coupled receptor 146 [Source:RGD Symbol;Acc:1560731]		ENSRNOG00000001260	Nudt1	nudix hydrolase 1 [Source:RGD Symbol;Acc:621080]		ENSRNOG00000001269	Ppp1cc	protein phosphatase 1 catalytic subunit gamma [Source:RGD Symbol;Acc:3377]
ENSRNOG00000001289	LOC498154	hypothetical protein LOC498154 [Source:RGD Symbol;Acc:1566418]		ENSRNOG00000001265	Mad1l1	mitotic arrest deficient 1 like 1 [Source:RGD Symbol;Acc:1596881]		ENSRNOG00000001270	Hvcn1	hydrogen voltage-gated channel 1 [Source:RGD Symbol;Acc:1310788]
ENSRNOG00000001293	Get4	guided entry of tail-anchored proteins factor 4 [Source:RGD Symbol;Acc:1311660]		ENSRNOG00000001269	Ppp1cc	protein phosphatase 1 catalytic subunit gamma [Source:RGD Symbol;Acc:3377]		ENSRNOG00000001271	Card6	caspase recruitment domain family, member 6 [Source:RGD Symbol;Acc:1305805]
ENSRNOG00000001294	Ift81	intraflagellar transport 81 [Source:RGD Symbol;Acc:727862]		ENSRNOG00000001270	Hvcn1	hydrogen voltage-gated channel 1 [Source:RGD Symbol;Acc:1310788]		ENSRNOG00000001272	Mcm3ap	minichromosome maintenance complex component 3 associated protein [Source:RGD Symbol;Acc:1306834]
ENSRNOG00000001295	S100b	S100 calcium binding protein B [Source:RGD Symbol;Acc:3615]		ENSRNOG00000001271	Card6	caspase recruitment domain family, member 6 [Source:RGD Symbol;Acc:1305805]		ENSRNOG00000001273	Psmg3	proteasome assembly chaperone 3 [Source:RGD Symbol;Acc:2319950]
ENSRNOG00000001296	P2rx7	purinergic receptor P2X 7 [Source:RGD Symbol;Acc:3241]		ENSRNOG00000001272	Mcm3ap	minichromosome maintenance complex component 3 associated protein [Source:RGD Symbol;Acc:1306834]		ENSRNOG00000001274	Vps29	VPS29 retromer complex component [Source:RGD Symbol;Acc:1308332]
ENSRNOG00000001297	Prmt2	protein arginine methyltransferase 2 [Source:RGD Symbol;Acc:1565519]		ENSRNOG00000001273	Psmg3	proteasome assembly chaperone 3 [Source:RGD Symbol;Acc:2319950]		ENSRNOG00000001276	Pcnt	pericentrin [Source:RGD Symbol;Acc:1595865]
ENSRNOG00000001299	Sun1	Sad1 and UNC84 domain containing 1 [Source:RGD Symbol;Acc:1359142]		ENSRNOG00000001274	Vps29	VPS29 retromer complex component [Source:RGD Symbol;Acc:1308332]		ENSRNOG00000001278	Gpn3	GPN-loop GTPase 3 [Source:RGD Symbol;Acc:1303034]
ENSRNOG00000001300	P2rx4	purinergic receptor P2X 4 [Source:RGD Symbol;Acc:62073]		ENSRNOG00000001276	Pcnt	pericentrin [Source:RGD Symbol;Acc:1595865]		ENSRNOG00000001283	Anapc7	anaphase promoting complex subunit 7 [Source:RGD Symbol;Acc:1311927]
ENSRNOG00000001302	Adora2a	adenosine A2a receptor [Source:RGD Symbol;Acc:2049]		ENSRNOG00000001278	Gpn3	GPN-loop GTPase 3 [Source:RGD Symbol;Acc:1303034]		ENSRNOG00000001285	Atp2a2	ATPase sarcoplasmic/endoplasmic reticulum Ca2+ transporting 2 [Source:RGD Symbol;Acc:2174]
ENSRNOG00000001303	Specc1l	sperm antigen with calponin homology and coiled-coil domains 1-like [Source:RGD Symbol;Acc:1309570]		ENSRNOG00000001283	Anapc7	anaphase promoting complex subunit 7 [Source:RGD Symbol;Acc:1311927]		ENSRNOG00000001287	Gper1	G protein-coupled estrogen receptor 1 [Source:RGD Symbol;Acc:619845]
ENSRNOG00000001304	Bcr	BCR activator of RhoGEF and GTPase [Source:RGD Symbol;Acc:1307993]		ENSRNOG00000001285	Atp2a2	ATPase sarcoplasmic/endoplasmic reticulum Ca2+ transporting 2 [Source:RGD Symbol;Acc:2174]		ENSRNOG00000001288	Gpr146	G protein-coupled receptor 146 [Source:RGD Symbol;Acc:1560731]
ENSRNOG00000001309	Camkk2	calcium/calmodulin-dependent protein kinase kinase 2 [Source:RGD Symbol;Acc:620092]		ENSRNOG00000001287	Gper1	G protein-coupled estrogen receptor 1 [Source:RGD Symbol;Acc:619845]		ENSRNOG00000001289	LOC498154	hypothetical protein LOC498154 [Source:RGD Symbol;Acc:1566418]
ENSRNOG00000001311	Rab36	RAB36, member RAS oncogene family [Source:RGD Symbol;Acc:1596098]		ENSRNOG00000001288	Gpr146	G protein-coupled receptor 146 [Source:RGD Symbol;Acc:1560731]		ENSRNOG00000001293	Get4	guided entry of tail-anchored proteins factor 4 [Source:RGD Symbol;Acc:1311660]
ENSRNOG00000001312	Pdgfa	platelet derived growth factor subunit A [Source:RGD Symbol;Acc:3282]		ENSRNOG00000001289	LOC498154	hypothetical protein LOC498154 [Source:RGD Symbol;Acc:1566418]		ENSRNOG00000001294	Ift81	intraflagellar transport 81 [Source:RGD Symbol;Acc:727862]
ENSRNOG00000001313	Gnaz	G protein subunit alpha z [Source:RGD Symbol;Acc:2717]		ENSRNOG00000001293	Get4	guided entry of tail-anchored proteins factor 4 [Source:RGD Symbol;Acc:1311660]		ENSRNOG00000001295	S100b	S100 calcium binding protein B [Source:RGD Symbol;Acc:3615]
ENSRNOG00000001314	Fam20c	FAM20C, golgi associated secretory pathway kinase [Source:RGD Symbol;Acc:1311980]		ENSRNOG00000001294	Ift81	intraflagellar transport 81 [Source:RGD Symbol;Acc:727862]		ENSRNOG00000001296	P2rx7	purinergic receptor P2X 7 [Source:RGD Symbol;Acc:3241]
ENSRNOG00000001316	Anapc5	anaphase-promoting complex subunit 5 [Source:RGD Symbol;Acc:1306125]		ENSRNOG00000001295	S100b	S100 calcium binding protein B [Source:RGD Symbol;Acc:3615]		ENSRNOG00000001297	Prmt2	protein arginine methyltransferase 2 [Source:RGD Symbol;Acc:1565519]
ENSRNOG00000001317	Zfp68	zinc finger protein 68 [Source:RGD Symbol;Acc:1310463]		ENSRNOG00000001296	P2rx7	purinergic receptor P2X 7 [Source:RGD Symbol;Acc:3241]		ENSRNOG00000001299	Sun1	Sad1 and UNC84 domain containing 1 [Source:RGD Symbol;Acc:1359142]
ENSRNOG00000001323	Zfp157	zinc finger protein 157 [Source:RGD Symbol;Acc:1359435]		ENSRNOG00000001297	Prmt2	protein arginine methyltransferase 2 [Source:RGD Symbol;Acc:1565519]		ENSRNOG00000001300	P2rx4	purinergic receptor P2X 4 [Source:RGD Symbol;Acc:62073]
ENSRNOG00000001325	Il3ra	interleukin 3 receptor subunit alpha [Source:RGD Symbol;Acc:628728]		ENSRNOG00000001299	Sun1	Sad1 and UNC84 domain containing 1 [Source:RGD Symbol;Acc:1359142]		ENSRNOG00000001302	Adora2a	adenosine A2a receptor [Source:RGD Symbol;Acc:2049]
ENSRNOG00000001329	Gjc3	gap junction protein, gamma 3 [Source:RGD Symbol;Acc:727930]		ENSRNOG00000001300	P2rx4	purinergic receptor P2X 4 [Source:RGD Symbol;Acc:62073]		ENSRNOG00000001303	Specc1l	sperm antigen with calponin homology and coiled-coil domains 1-like [Source:RGD Symbol;Acc:1309570]
ENSRNOG00000001331	Rnf34	ring finger protein 34 [Source:RGD Symbol;Acc:628636]		ENSRNOG00000001302	Adora2a	adenosine A2a receptor [Source:RGD Symbol;Acc:2049]		ENSRNOG00000001304	Bcr	BCR activator of RhoGEF and GTPase [Source:RGD Symbol;Acc:1307993]
ENSRNOG00000001335	Zkscan1	zinc finger with KRAB and SCAN domains 1 [Source:RGD Symbol;Acc:1560616]		ENSRNOG00000001303	Specc1l	sperm antigen with calponin homology and coiled-coil domains 1-like [Source:RGD Symbol;Acc:1309570]		ENSRNOG00000001309	Camkk2	calcium/calmodulin-dependent protein kinase kinase 2 [Source:RGD Symbol;Acc:620092]
ENSRNOG00000001336	Orai1	ORAI calcium release-activated calcium modulator 1 [Source:RGD Symbol;Acc:1311873]		ENSRNOG00000001304	Bcr	BCR activator of RhoGEF and GTPase [Source:RGD Symbol;Acc:1307993]		ENSRNOG00000001311	Rab36	RAB36, member RAS oncogene family [Source:RGD Symbol;Acc:1596098]
ENSRNOG00000001337	Setd1b	SET domain containing 1B, histone lysine methyltransferase [Source:RGD Symbol;Acc:2323325]		ENSRNOG00000001309	Camkk2	calcium/calmodulin-dependent protein kinase kinase 2 [Source:RGD Symbol;Acc:620092]		ENSRNOG00000001312	Pdgfa	platelet derived growth factor subunit A [Source:RGD Symbol;Acc:3282]
ENSRNOG00000001345	Mapkapk5	MAPK activated protein kinase 5 [Source:RGD Symbol;Acc:1564113]		ENSRNOG00000001311	Rab36	RAB36, member RAS oncogene family [Source:RGD Symbol;Acc:1596098]		ENSRNOG00000001313	Gnaz	G protein subunit alpha z [Source:RGD Symbol;Acc:2717]
ENSRNOG00000001346	Cops6	COP9 signalosome subunit 6 [Source:RGD Symbol;Acc:1309919]		ENSRNOG00000001312	Pdgfa	platelet derived growth factor subunit A [Source:RGD Symbol;Acc:3282]		ENSRNOG00000001314	Fam20c	FAM20C, golgi associated secretory pathway kinase [Source:RGD Symbol;Acc:1311980]
ENSRNOG00000001347	Adam1a	ADAM metallopeptidase domain 1a [Source:RGD Symbol;Acc:621467]		ENSRNOG00000001313	Gnaz	G protein subunit alpha z [Source:RGD Symbol;Acc:2717]		ENSRNOG00000001316	Anapc5	anaphase-promoting complex subunit 5 [Source:RGD Symbol;Acc:1306125]
ENSRNOG00000001348	Erp29	endoplasmic reticulum protein 29 [Source:RGD Symbol;Acc:619781]		ENSRNOG00000001314	Fam20c	FAM20C, golgi associated secretory pathway kinase [Source:RGD Symbol;Acc:1311980]		ENSRNOG00000001317	Zfp68	zinc finger protein 68 [Source:RGD Symbol;Acc:1310463]
ENSRNOG00000001349	Mcm7	minichromosome maintenance complex component 7 [Source:RGD Symbol;Acc:1303018]		ENSRNOG00000001316	Anapc5	anaphase-promoting complex subunit 5 [Source:RGD Symbol;Acc:1306125]		ENSRNOG00000001323	Zfp157	zinc finger protein 157 [Source:RGD Symbol;Acc:1359435]
ENSRNOG00000001350	Naa25	N(alpha)-acetyltransferase 25, NatB auxiliary subunit [Source:RGD Symbol;Acc:1305685]		ENSRNOG00000001317	Zfp68	zinc finger protein 68 [Source:RGD Symbol;Acc:1310463]		ENSRNOG00000001325	Il3ra	interleukin 3 receptor subunit alpha [Source:RGD Symbol;Acc:628728]
ENSRNOG00000001351	Trafd1	TRAF type zinc finger domain containing 1 [Source:RGD Symbol;Acc:620171]		ENSRNOG00000001323	Zfp157	zinc finger protein 157 [Source:RGD Symbol;Acc:1359435]		ENSRNOG00000001329	Gjc3	gap junction protein, gamma 3 [Source:RGD Symbol;Acc:727930]
ENSRNOG00000001352	Hectd4	HECT domain E3 ubiquitin protein ligase 4 [Source:RGD Symbol;Acc:1309762]		ENSRNOG00000001325	Il3ra	interleukin 3 receptor subunit alpha [Source:RGD Symbol;Acc:628728]		ENSRNOG00000001331	Rnf34	ring finger protein 34 [Source:RGD Symbol;Acc:628636]
ENSRNOG00000001353	Ap4m1	adaptor related protein complex 4 subunit mu 1 [Source:RGD Symbol;Acc:1310233]		ENSRNOG00000001329	Gjc3	gap junction protein, gamma 3 [Source:RGD Symbol;Acc:727930]		ENSRNOG00000001335	Zkscan1	zinc finger with KRAB and SCAN domains 1 [Source:RGD Symbol;Acc:1560616]
ENSRNOG00000001355	Taf6	TATA-box binding protein associated factor 6 [Source:RGD Symbol;Acc:1311608]		ENSRNOG00000001331	Rnf34	ring finger protein 34 [Source:RGD Symbol;Acc:628636]		ENSRNOG00000001336	Orai1	ORAI calcium release-activated calcium modulator 1 [Source:RGD Symbol;Acc:1311873]
ENSRNOG00000001368	Rph3a	rabphilin 3A [Source:RGD Symbol;Acc:620073]		ENSRNOG00000001335	Zkscan1	zinc finger with KRAB and SCAN domains 1 [Source:RGD Symbol;Acc:1560616]		ENSRNOG00000001337	Setd1b	SET domain containing 1B, histone lysine methyltransferase [Source:RGD Symbol;Acc:2323325]
ENSRNOG00000001369	Oas1a	2'-5' oligoadenylate synthetase 1A [Source:RGD Symbol;Acc:621760]		ENSRNOG00000001336	Orai1	ORAI calcium release-activated calcium modulator 1 [Source:RGD Symbol;Acc:1311873]		ENSRNOG00000001338	Hpd	4-hydroxyphenylpyruvate dioxygenase [Source:RGD Symbol;Acc:61974]
ENSRNOG00000001374	Rasal1	RAS protein activator like 1 [Source:RGD Symbol;Acc:1311820]		ENSRNOG00000001337	Setd1b	SET domain containing 1B, histone lysine methyltransferase [Source:RGD Symbol;Acc:2323325]		ENSRNOG00000001345	Mapkapk5	MAPK activated protein kinase 5 [Source:RGD Symbol;Acc:1564113]
ENSRNOG00000001375	Gal3st4	galactose-3-O-sulfotransferase 4 [Source:RGD Symbol;Acc:1561105]		ENSRNOG00000001345	Mapkapk5	MAPK activated protein kinase 5 [Source:RGD Symbol;Acc:1564113]		ENSRNOG00000001346	Cops6	COP9 signalosome subunit 6 [Source:RGD Symbol;Acc:1309919]
ENSRNOG00000001376	Mettl7a	methyltransferase like 7A [Source:RGD Symbol;Acc:1308407]		ENSRNOG00000001346	Cops6	COP9 signalosome subunit 6 [Source:RGD Symbol;Acc:1309919]		ENSRNOG00000001347	Adam1a	ADAM metallopeptidase domain 1a [Source:RGD Symbol;Acc:621467]
ENSRNOG00000001377	Ddx54	DEAD-box helicase 54 [Source:RGD Symbol;Acc:1562539]		ENSRNOG00000001347	Adam1a	ADAM metallopeptidase domain 1a [Source:RGD Symbol;Acc:621467]		ENSRNOG00000001348	Erp29	endoplasmic reticulum protein 29 [Source:RGD Symbol;Acc:619781]
ENSRNOG00000001383	Slc8b1	solute carrier family 8 member B1 [Source:RGD Symbol;Acc:1565818]		ENSRNOG00000001348	Erp29	endoplasmic reticulum protein 29 [Source:RGD Symbol;Acc:619781]		ENSRNOG00000001349	Mcm7	minichromosome maintenance complex component 7 [Source:RGD Symbol;Acc:1303018]
ENSRNOG00000001385	Plbd2	phospholipase B domain containing 2 [Source:RGD Symbol;Acc:708461]		ENSRNOG00000001349	Mcm7	minichromosome maintenance complex component 7 [Source:RGD Symbol;Acc:1303018]		ENSRNOG00000001350	Naa25	N(alpha)-acetyltransferase 25, NatB auxiliary subunit [Source:RGD Symbol;Acc:1305685]
ENSRNOG00000001387	Mepce	methylphosphate capping enzyme [Source:RGD Symbol;Acc:1560550]		ENSRNOG00000001350	Naa25	N(alpha)-acetyltransferase 25, NatB auxiliary subunit [Source:RGD Symbol;Acc:1305685]		ENSRNOG00000001351	Trafd1	TRAF type zinc finger domain containing 1 [Source:RGD Symbol;Acc:620171]
ENSRNOG00000001391	Sdsl	serine dehydratase-like [Source:RGD Symbol;Acc:1309192]		ENSRNOG00000001351	Trafd1	TRAF type zinc finger domain containing 1 [Source:RGD Symbol;Acc:620171]		ENSRNOG00000001352	Hectd4	HECT domain E3 ubiquitin protein ligase 4 [Source:RGD Symbol;Acc:1309762]
ENSRNOG00000001396	Mospd3	motile sperm domain containing 3 [Source:RGD Symbol;Acc:1304973]		ENSRNOG00000001352	Hectd4	HECT domain E3 ubiquitin protein ligase 4 [Source:RGD Symbol;Acc:1309762]		ENSRNOG00000001353	Ap4m1	adaptor related protein complex 4 subunit mu 1 [Source:RGD Symbol;Acc:1310233]
ENSRNOG00000001397	Rbm19	RNA binding motif protein 19 [Source:RGD Symbol;Acc:1308928]		ENSRNOG00000001353	Ap4m1	adaptor related protein complex 4 subunit mu 1 [Source:RGD Symbol;Acc:1310233]		ENSRNOG00000001355	Taf6	TATA-box binding protein associated factor 6 [Source:RGD Symbol;Acc:1311608]
ENSRNOG00000001402	Lrch4	leucine rich repeats and calponin homology domain containing 4 [Source:RGD Symbol;Acc:1306145]		ENSRNOG00000001355	Taf6	TATA-box binding protein associated factor 6 [Source:RGD Symbol;Acc:1311608]		ENSRNOG00000001368	Rph3a	rabphilin 3A [Source:RGD Symbol;Acc:620073]
ENSRNOG00000001404	Agfg2	ArfGAP with FG repeats 2 [Source:RGD Symbol;Acc:1306590]		ENSRNOG00000001368	Rph3a	rabphilin 3A [Source:RGD Symbol;Acc:620073]		ENSRNOG00000001369	Oas1a	2'-5' oligoadenylate synthetase 1A [Source:RGD Symbol;Acc:621760]
ENSRNOG00000001408	Actl6b	actin-like 6B [Source:RGD Symbol;Acc:1307763]		ENSRNOG00000001369	Oas1a	2'-5' oligoadenylate synthetase 1A [Source:RGD Symbol;Acc:621760]		ENSRNOG00000001374	Rasal1	RAS protein activator like 1 [Source:RGD Symbol;Acc:1311820]
ENSRNOG00000001409	Gnb2	G protein subunit beta 2 [Source:RGD Symbol;Acc:69319]		ENSRNOG00000001374	Rasal1	RAS protein activator like 1 [Source:RGD Symbol;Acc:1311820]		ENSRNOG00000001375	Gal3st4	galactose-3-O-sulfotransferase 4 [Source:RGD Symbol;Acc:1561105]
ENSRNOG00000001410	Gigyf1	GRB10 interacting GYF protein 1 [Source:RGD Symbol;Acc:1309933]		ENSRNOG00000001375	Gal3st4	galactose-3-O-sulfotransferase 4 [Source:RGD Symbol;Acc:1561105]		ENSRNOG00000001376	Mettl7a	methyltransferase like 7A [Source:RGD Symbol;Acc:1308407]
ENSRNOG00000001415	Ap1s1	adaptor related protein complex 1 subunit sigma 1 [Source:RGD Symbol;Acc:1305911]		ENSRNOG00000001376	Mettl7a	methyltransferase like 7A [Source:RGD Symbol;Acc:1308407]		ENSRNOG00000001377	Ddx54	DEAD-box helicase 54 [Source:RGD Symbol;Acc:1562539]
ENSRNOG00000001416	Vgf	VGF nerve growth factor inducible [Source:RGD Symbol;Acc:69399]		ENSRNOG00000001377	Ddx54	DEAD-box helicase 54 [Source:RGD Symbol;Acc:1562539]		ENSRNOG00000001383	Slc8b1	solute carrier family 8 member B1 [Source:RGD Symbol;Acc:1565818]
ENSRNOG00000001417	Plod3	procollagen-lysine, 2-oxoglutarate 5-dioxygenase 3 [Source:RGD Symbol;Acc:631339]		ENSRNOG00000001383	Slc8b1	solute carrier family 8 member B1 [Source:RGD Symbol;Acc:1565818]		ENSRNOG00000001385	Plbd2	phospholipase B domain containing 2 [Source:RGD Symbol;Acc:708461]
ENSRNOG00000001418	Znhit1	zinc finger, HIT-type containing 1 [Source:RGD Symbol;Acc:2322870]		ENSRNOG00000001385	Plbd2	phospholipase B domain containing 2 [Source:RGD Symbol;Acc:708461]		ENSRNOG00000001387	Mepce	methylphosphate capping enzyme [Source:RGD Symbol;Acc:1560550]
ENSRNOG00000001419	Cldn15	claudin 15 [Source:RGD Symbol;Acc:1310678]		ENSRNOG00000001387	Mepce	methylphosphate capping enzyme [Source:RGD Symbol;Acc:1560550]		ENSRNOG00000001391	Sdsl	serine dehydratase-like [Source:RGD Symbol;Acc:1309192]
ENSRNOG00000001420	Fis1	fission, mitochondrial 1 [Source:RGD Symbol;Acc:1306668]		ENSRNOG00000001389	Irs3	insulin receptor substrate 3 [Source:RGD Symbol;Acc:69317]		ENSRNOG00000001396	Mospd3	motile sperm domain containing 3 [Source:RGD Symbol;Acc:1304973]
ENSRNOG00000001424	Cux1	cut-like homeobox 1 [Source:RGD Symbol;Acc:620618]		ENSRNOG00000001391	Sdsl	serine dehydratase-like [Source:RGD Symbol;Acc:1309192]		ENSRNOG00000001397	Rbm19	RNA binding motif protein 19 [Source:RGD Symbol;Acc:1308928]
ENSRNOG00000001425	Sh2b2	SH2B adaptor protein 2 [Source:RGD Symbol;Acc:69284]		ENSRNOG00000001396	Mospd3	motile sperm domain containing 3 [Source:RGD Symbol;Acc:1304973]		ENSRNOG00000001402	Lrch4	leucine rich repeats and calponin homology domain containing 4 [Source:RGD Symbol;Acc:1306145]
ENSRNOG00000001427	Orai2	ORAI calcium release-activated calcium modulator 2 [Source:RGD Symbol;Acc:1310213]		ENSRNOG00000001397	Rbm19	RNA binding motif protein 19 [Source:RGD Symbol;Acc:1308928]		ENSRNOG00000001404	Agfg2	ArfGAP with FG repeats 2 [Source:RGD Symbol;Acc:1306590]
ENSRNOG00000001428	Alkbh4	alkB homolog 4, lysine demethylase [Source:RGD Symbol;Acc:1308608]		ENSRNOG00000001402	Lrch4	leucine rich repeats and calponin homology domain containing 4 [Source:RGD Symbol;Acc:1306145]		ENSRNOG00000001408	Actl6b	actin-like 6B [Source:RGD Symbol;Acc:1307763]
ENSRNOG00000001429	Lrwd1	leucine-rich repeats and WD repeat domain containing 1 [Source:RGD Symbol;Acc:1359442]		ENSRNOG00000001404	Agfg2	ArfGAP with FG repeats 2 [Source:RGD Symbol;Acc:1306590]		ENSRNOG00000001409	Gnb2	G protein subunit beta 2 [Source:RGD Symbol;Acc:69319]
ENSRNOG00000001430	Polr2j	RNA polymerase II subunit J [Source:RGD Symbol;Acc:1310198]		ENSRNOG00000001408	Actl6b	actin-like 6B [Source:RGD Symbol;Acc:1307763]		ENSRNOG00000001410	Gigyf1	GRB10 interacting GYF protein 1 [Source:RGD Symbol;Acc:1309933]
ENSRNOG00000001431	Rasa4	RAS p21 protein activator 4 [Source:RGD Symbol;Acc:1565457]		ENSRNOG00000001409	Gnb2	G protein subunit beta 2 [Source:RGD Symbol;Acc:69319]		ENSRNOG00000001414	Serpine1	serpin family E member 1 [Source:RGD Symbol;Acc:3249]
ENSRNOG00000001432	Dtx2	deltex E3 ubiquitin ligase 2 [Source:RGD Symbol;Acc:1561790]		ENSRNOG00000001410	Gigyf1	GRB10 interacting GYF protein 1 [Source:RGD Symbol;Acc:1309933]		ENSRNOG00000001415	Ap1s1	adaptor related protein complex 1 subunit sigma 1 [Source:RGD Symbol;Acc:1305911]
ENSRNOG00000001435	Ssc4d	scavenger receptor cysteine rich family member with 4 domains [Source:RGD Symbol;Acc:1306970]		ENSRNOG00000001414	Serpine1	serpin family E member 1 [Source:RGD Symbol;Acc:3249]		ENSRNOG00000001416	Vgf	VGF nerve growth factor inducible [Source:RGD Symbol;Acc:69399]
ENSRNOG00000001436	Ywhag	tyrosine 3-monooxygenase/tryptophan 5-monooxygenase activation protein, gamma [Source:RGD Symbol;Acc:62002]		ENSRNOG00000001415	Ap1s1	adaptor related protein complex 1 subunit sigma 1 [Source:RGD Symbol;Acc:1305911]		ENSRNOG00000001417	Plod3	procollagen-lysine, 2-oxoglutarate 5-dioxygenase 3 [Source:RGD Symbol;Acc:631339]
ENSRNOG00000001439	Srrm3	serine/arginine repetitive matrix 3 [Source:RGD Symbol;Acc:1587868]		ENSRNOG00000001416	Vgf	VGF nerve growth factor inducible [Source:RGD Symbol;Acc:69399]		ENSRNOG00000001418	Znhit1	zinc finger, HIT-type containing 1 [Source:RGD Symbol;Acc:2322870]
ENSRNOG00000001440	Mdh2	malate dehydrogenase 2 [Source:RGD Symbol;Acc:619719]		ENSRNOG00000001417	Plod3	procollagen-lysine, 2-oxoglutarate 5-dioxygenase 3 [Source:RGD Symbol;Acc:631339]		ENSRNOG00000001420	Fis1	fission, mitochondrial 1 [Source:RGD Symbol;Acc:1306668]
ENSRNOG00000001441	Tmem120a	transmembrane protein 120A [Source:RGD Symbol;Acc:1311474]		ENSRNOG00000001418	Znhit1	zinc finger, HIT-type containing 1 [Source:RGD Symbol;Acc:2322870]		ENSRNOG00000001422	Col26a1	collagen type XXVI alpha 1 chain [Source:RGD Symbol;Acc:1591401]
ENSRNOG00000001442	Por	cytochrome p450 oxidoreductase [Source:RGD Symbol;Acc:68335]		ENSRNOG00000001420	Fis1	fission, mitochondrial 1 [Source:RGD Symbol;Acc:1306668]		ENSRNOG00000001424	Cux1	cut-like homeobox 1 [Source:RGD Symbol;Acc:620618]
ENSRNOG00000001443	Rhbdd2	rhomboid domain containing 2 [Source:RGD Symbol;Acc:1308231]		ENSRNOG00000001424	Cux1	cut-like homeobox 1 [Source:RGD Symbol;Acc:620618]		ENSRNOG00000001425	Sh2b2	SH2B adaptor protein 2 [Source:RGD Symbol;Acc:69284]
ENSRNOG00000001448	Hip1	huntingtin interacting protein 1 [Source:RGD Symbol;Acc:620305]		ENSRNOG00000001425	Sh2b2	SH2B adaptor protein 2 [Source:RGD Symbol;Acc:69284]		ENSRNOG00000001427	Orai2	ORAI calcium release-activated calcium modulator 2 [Source:RGD Symbol;Acc:1310213]
ENSRNOG00000001449	Pom121	POM121 transmembrane nucleoporin [Source:RGD Symbol;Acc:620680]		ENSRNOG00000001427	Orai2	ORAI calcium release-activated calcium modulator 2 [Source:RGD Symbol;Acc:1310213]		ENSRNOG00000001428	Alkbh4	alkB homolog 4, lysine demethylase [Source:RGD Symbol;Acc:1308608]
ENSRNOG00000001450	Nsun5	NOP2/Sun RNA methyltransferase 5 [Source:RGD Symbol;Acc:1309268]		ENSRNOG00000001428	Alkbh4	alkB homolog 4, lysine demethylase [Source:RGD Symbol;Acc:1308608]		ENSRNOG00000001429	Lrwd1	leucine-rich repeats and WD repeat domain containing 1 [Source:RGD Symbol;Acc:1359442]
ENSRNOG00000001452	Fzd9	frizzled class receptor 9 [Source:RGD Symbol;Acc:628817]		ENSRNOG00000001429	Lrwd1	leucine-rich repeats and WD repeat domain containing 1 [Source:RGD Symbol;Acc:1359442]		ENSRNOG00000001430	Polr2j	RNA polymerase II subunit J [Source:RGD Symbol;Acc:1310198]
ENSRNOG00000001453	Baz1b	bromodomain adjacent to zinc finger domain, 1B [Source:RGD Symbol;Acc:1597089]		ENSRNOG00000001430	Polr2j	RNA polymerase II subunit J [Source:RGD Symbol;Acc:1310198]		ENSRNOG00000001431	Rasa4	RAS p21 protein activator 4 [Source:RGD Symbol;Acc:1565457]
ENSRNOG00000001454	Eif4h	eukaryotic translation initiation factor 4H [Source:RGD Symbol;Acc:1359222]		ENSRNOG00000001431	Rasa4	RAS p21 protein activator 4 [Source:RGD Symbol;Acc:1565457]		ENSRNOG00000001432	Dtx2	deltex E3 ubiquitin ligase 2 [Source:RGD Symbol;Acc:1561790]
ENSRNOG00000001455	Kif13a	kinesin family member 13A [Source:RGD Symbol;Acc:1307825]		ENSRNOG00000001432	Dtx2	deltex E3 ubiquitin ligase 2 [Source:RGD Symbol;Acc:1561790]		ENSRNOG00000001435	Ssc4d	scavenger receptor cysteine rich family member with 4 domains [Source:RGD Symbol;Acc:1306970]
ENSRNOG00000001456	Nup153	nucleoporin 153 [Source:RGD Symbol;Acc:3216]		ENSRNOG00000001435	Ssc4d	scavenger receptor cysteine rich family member with 4 domains [Source:RGD Symbol;Acc:1306970]		ENSRNOG00000001436	Ywhag	tyrosine 3-monooxygenase/tryptophan 5-monooxygenase activation protein, gamma [Source:RGD Symbol;Acc:62002]
ENSRNOG00000001457	Rfc2	replication factor C subunit 2 [Source:RGD Symbol;Acc:621198]		ENSRNOG00000001436	Ywhag	tyrosine 3-monooxygenase/tryptophan 5-monooxygenase activation protein, gamma [Source:RGD Symbol;Acc:62002]		ENSRNOG00000001439	Srrm3	serine/arginine repetitive matrix 3 [Source:RGD Symbol;Acc:1587868]
ENSRNOG00000001465	Ids	iduronate 2-sulfatase [Source:RGD Symbol;Acc:1560491]		ENSRNOG00000001439	Srrm3	serine/arginine repetitive matrix 3 [Source:RGD Symbol;Acc:1587868]		ENSRNOG00000001440	Mdh2	malate dehydrogenase 2 [Source:RGD Symbol;Acc:619719]
ENSRNOG00000001469	Eln	elastin [Source:RGD Symbol;Acc:67394]		ENSRNOG00000001440	Mdh2	malate dehydrogenase 2 [Source:RGD Symbol;Acc:619719]		ENSRNOG00000001441	Tmem120a	transmembrane protein 120A [Source:RGD Symbol;Acc:1311474]
ENSRNOG00000001470	Limk1	LIM domain kinase 1 [Source:RGD Symbol;Acc:62055]		ENSRNOG00000001441	Tmem120a	transmembrane protein 120A [Source:RGD Symbol;Acc:1311474]		ENSRNOG00000001442	Por	cytochrome p450 oxidoreductase [Source:RGD Symbol;Acc:68335]
ENSRNOG00000001474	Tmem270	transmembrane protein 270 [Source:RGD Symbol;Acc:1561903]		ENSRNOG00000001442	Por	cytochrome p450 oxidoreductase [Source:RGD Symbol;Acc:68335]		ENSRNOG00000001443	Rhbdd2	rhomboid domain containing 2 [Source:RGD Symbol;Acc:1308231]
ENSRNOG00000001478	Gtf2ird1	GTF2I repeat domain containing 1 [Source:RGD Symbol;Acc:620856]		ENSRNOG00000001443	Rhbdd2	rhomboid domain containing 2 [Source:RGD Symbol;Acc:1308231]		ENSRNOG00000001448	Hip1	huntingtin interacting protein 1 [Source:RGD Symbol;Acc:620305]
ENSRNOG00000001479	Gtf2i	general transcription factor II I [Source:RGD Symbol;Acc:727961]		ENSRNOG00000001448	Hip1	huntingtin interacting protein 1 [Source:RGD Symbol;Acc:620305]		ENSRNOG00000001449	Pom121	POM121 transmembrane nucleoporin [Source:RGD Symbol;Acc:620680]
ENSRNOG00000001480	Ncf1	neutrophil cytosolic factor 1 [Source:RGD Symbol;Acc:61307]		ENSRNOG00000001449	Pom121	POM121 transmembrane nucleoporin [Source:RGD Symbol;Acc:620680]		ENSRNOG00000001450	Nsun5	NOP2/Sun RNA methyltransferase 5 [Source:RGD Symbol;Acc:1309268]
ENSRNOG00000001482	Gtf2ird2	GTF2I repeat domain containing 2 [Source:RGD Symbol;Acc:1307435]		ENSRNOG00000001450	Nsun5	NOP2/Sun RNA methyltransferase 5 [Source:RGD Symbol;Acc:1309268]		ENSRNOG00000001452	Fzd9	frizzled class receptor 9 [Source:RGD Symbol;Acc:628817]
ENSRNOG00000001483	Rcc1l	RCC1 like [Source:RGD Symbol;Acc:1307558]		ENSRNOG00000001452	Fzd9	frizzled class receptor 9 [Source:RGD Symbol;Acc:628817]		ENSRNOG00000001453	Baz1b	bromodomain adjacent to zinc finger domain, 1B [Source:RGD Symbol;Acc:1597089]
ENSRNOG00000001488	Psmb1	proteasome 20S subunit beta 1 [Source:RGD Symbol;Acc:621092]		ENSRNOG00000001453	Baz1b	bromodomain adjacent to zinc finger domain, 1B [Source:RGD Symbol;Acc:1597089]		ENSRNOG00000001454	Eif4h	eukaryotic translation initiation factor 4H [Source:RGD Symbol;Acc:1359222]
ENSRNOG00000001489	Tbp	TATA box binding protein [Source:RGD Symbol;Acc:67398]		ENSRNOG00000001454	Eif4h	eukaryotic translation initiation factor 4H [Source:RGD Symbol;Acc:1359222]		ENSRNOG00000001455	Kif13a	kinesin family member 13A [Source:RGD Symbol;Acc:1307825]
ENSRNOG00000001490	Pdcd2	programmed cell death 2 [Source:RGD Symbol;Acc:61887]		ENSRNOG00000001455	Kif13a	kinesin family member 13A [Source:RGD Symbol;Acc:1307825]		ENSRNOG00000001456	Nup153	nucleoporin 153 [Source:RGD Symbol;Acc:3216]
ENSRNOG00000001492	Slc8a2	solute carrier family 8 member A2 [Source:RGD Symbol;Acc:620194]		ENSRNOG00000001456	Nup153	nucleoporin 153 [Source:RGD Symbol;Acc:3216]		ENSRNOG00000001457	Rfc2	replication factor C subunit 2 [Source:RGD Symbol;Acc:621198]
ENSRNOG00000001494	Napa	NSF attachment protein alpha [Source:RGD Symbol;Acc:620855]		ENSRNOG00000001457	Rfc2	replication factor C subunit 2 [Source:RGD Symbol;Acc:621198]		ENSRNOG00000001465	Ids	iduronate 2-sulfatase [Source:RGD Symbol;Acc:1560491]
ENSRNOG00000001500	Rab4b	RAB4B, member RAS oncogene family [Source:RGD Symbol;Acc:620931]		ENSRNOG00000001465	Ids	iduronate 2-sulfatase [Source:RGD Symbol;Acc:1560491]		ENSRNOG00000001469	Eln	elastin [Source:RGD Symbol;Acc:67394]
ENSRNOG00000001501	Snrpa	small nuclear ribonucleoprotein polypeptide A [Source:RGD Symbol;Acc:1307416]		ENSRNOG00000001469	Eln	elastin [Source:RGD Symbol;Acc:67394]		ENSRNOG00000001470	Limk1	LIM domain kinase 1 [Source:RGD Symbol;Acc:62055]
ENSRNOG00000001506	Tmem35a	transmembrane protein 35A [Source:RGD Symbol;Acc:1303093]		ENSRNOG00000001470	Limk1	LIM domain kinase 1 [Source:RGD Symbol;Acc:62055]		ENSRNOG00000001474	Tmem270	transmembrane protein 270 [Source:RGD Symbol;Acc:1561903]
ENSRNOG00000001514	Cdca7	cell division cycle associated 7 [Source:RGD Symbol;Acc:1309363]		ENSRNOG00000001474	Tmem270	transmembrane protein 270 [Source:RGD Symbol;Acc:1561903]		ENSRNOG00000001478	Gtf2ird1	GTF2I repeat domain containing 1 [Source:RGD Symbol;Acc:620856]
ENSRNOG00000001515	Map3k20	mitogen-activated protein kinase kinase kinase 20 [Source:RGD Symbol;Acc:1561394]		ENSRNOG00000001476	Cldn4	claudin 4 [Source:RGD Symbol;Acc:1307932]		ENSRNOG00000001479	Gtf2i	general transcription factor II I [Source:RGD Symbol;Acc:727961]
ENSRNOG00000001516	Rapgef4	Rap guanine nucleotide exchange factor 4 [Source:RGD Symbol;Acc:621886]		ENSRNOG00000001478	Gtf2ird1	GTF2I repeat domain containing 1 [Source:RGD Symbol;Acc:620856]		ENSRNOG00000001480	Ncf1	neutrophil cytosolic factor 1 [Source:RGD Symbol;Acc:61307]
ENSRNOG00000001517	Pdk1	pyruvate dehydrogenase kinase 1 [Source:RGD Symbol;Acc:69427]		ENSRNOG00000001479	Gtf2i	general transcription factor II I [Source:RGD Symbol;Acc:727961]		ENSRNOG00000001482	Gtf2ird2	GTF2I repeat domain containing 2 [Source:RGD Symbol;Acc:1307435]
ENSRNOG00000001518	Itga6	integrin subunit alpha 6 [Source:RGD Symbol;Acc:621633]		ENSRNOG00000001480	Ncf1	neutrophil cytosolic factor 1 [Source:RGD Symbol;Acc:61307]		ENSRNOG00000001483	Rcc1l	RCC1 like [Source:RGD Symbol;Acc:1307558]
ENSRNOG00000001519	Dlx2	distal-less homeobox 2 [Source:RGD Symbol;Acc:1304853]		ENSRNOG00000001482	Gtf2ird2	GTF2I repeat domain containing 2 [Source:RGD Symbol;Acc:1307435]		ENSRNOG00000001488	Psmb1	proteasome 20S subunit beta 1 [Source:RGD Symbol;Acc:621092]
ENSRNOG00000001520	Dlx1	distal-less homeobox 1 [Source:RGD Symbol;Acc:1309593]		ENSRNOG00000001483	Rcc1l	RCC1 like [Source:RGD Symbol;Acc:1307558]		ENSRNOG00000001489	Tbp	TATA box binding protein [Source:RGD Symbol;Acc:67398]
ENSRNOG00000001524	Hat1	histone acetyltransferase 1 [Source:RGD Symbol;Acc:1305716]		ENSRNOG00000001488	Psmb1	proteasome 20S subunit beta 1 [Source:RGD Symbol;Acc:621092]		ENSRNOG00000001490	Pdcd2	programmed cell death 2 [Source:RGD Symbol;Acc:61887]
ENSRNOG00000001525	Igsf11	immunoglobulin superfamily, member 11 [Source:RGD Symbol;Acc:1308758]		ENSRNOG00000001489	Tbp	TATA box binding protein [Source:RGD Symbol;Acc:67398]		ENSRNOG00000001492	Slc8a2	solute carrier family 8 member A2 [Source:RGD Symbol;Acc:620194]
ENSRNOG00000001528	Gap43	growth associated protein 43 [Source:RGD Symbol;Acc:62071]		ENSRNOG00000001490	Pdcd2	programmed cell death 2 [Source:RGD Symbol;Acc:61887]		ENSRNOG00000001494	Napa	NSF attachment protein alpha [Source:RGD Symbol;Acc:620855]
ENSRNOG00000001544	Cyyr1	cysteine and tyrosine rich 1 [Source:RGD Symbol;Acc:1359578]		ENSRNOG00000001492	Slc8a2	solute carrier family 8 member A2 [Source:RGD Symbol;Acc:620194]		ENSRNOG00000001500	Rab4b	RAB4B, member RAS oncogene family [Source:RGD Symbol;Acc:620931]
ENSRNOG00000001547	Agps	alkylglycerone phosphate synthase [Source:RGD Symbol;Acc:620364]		ENSRNOG00000001494	Napa	NSF attachment protein alpha [Source:RGD Symbol;Acc:620855]		ENSRNOG00000001501	Snrpa	small nuclear ribonucleoprotein polypeptide A [Source:RGD Symbol;Acc:1307416]
ENSRNOG00000001548	Nfe2l2	NFE2 like bZIP transcription factor 2 [Source:RGD Symbol;Acc:620360]		ENSRNOG00000001500	Rab4b	RAB4B, member RAS oncogene family [Source:RGD Symbol;Acc:620931]		ENSRNOG00000001506	Tmem35a	transmembrane protein 35A [Source:RGD Symbol;Acc:1303093]
ENSRNOG00000001551	Atp5pf	ATP synthase peripheral stalk subunit F6 [Source:RGD Symbol;Acc:621376]		ENSRNOG00000001501	Snrpa	small nuclear ribonucleoprotein polypeptide A [Source:RGD Symbol;Acc:1307416]		ENSRNOG00000001514	Cdca7	cell division cycle associated 7 [Source:RGD Symbol;Acc:1309363]
ENSRNOG00000001554	RGD1563888	similar to DNA segment, Chr 16, ERATO Doi 472, expressed [Source:RGD Symbol;Acc:1563888]		ENSRNOG00000001506	Tmem35a	transmembrane protein 35A [Source:RGD Symbol;Acc:1303093]		ENSRNOG00000001515	Map3k20	mitogen-activated protein kinase kinase kinase 20 [Source:RGD Symbol;Acc:1561394]
ENSRNOG00000001555	Btg3	BTG anti-proliferation factor 3 [Source:RGD Symbol;Acc:2226]		ENSRNOG00000001514	Cdca7	cell division cycle associated 7 [Source:RGD Symbol;Acc:1309363]		ENSRNOG00000001516	Rapgef4	Rap guanine nucleotide exchange factor 4 [Source:RGD Symbol;Acc:621886]
ENSRNOG00000001557	Cxadr	CXADR, Ig-like cell adhesion molecule [Source:RGD Symbol;Acc:619794]		ENSRNOG00000001515	Map3k20	mitogen-activated protein kinase kinase kinase 20 [Source:RGD Symbol;Acc:1561394]		ENSRNOG00000001517	Pdk1	pyruvate dehydrogenase kinase 1 [Source:RGD Symbol;Acc:69427]
ENSRNOG00000001559	Mtx2	metaxin 2 [Source:RGD Symbol;Acc:1306473]		ENSRNOG00000001516	Rapgef4	Rap guanine nucleotide exchange factor 4 [Source:RGD Symbol;Acc:621886]		ENSRNOG00000001518	Itga6	integrin subunit alpha 6 [Source:RGD Symbol;Acc:621633]
ENSRNOG00000001573	Usp25	ubiquitin specific peptidase 25 [Source:RGD Symbol;Acc:1309003]		ENSRNOG00000001517	Pdk1	pyruvate dehydrogenase kinase 1 [Source:RGD Symbol;Acc:69427]		ENSRNOG00000001519	Dlx2	distal-less homeobox 2 [Source:RGD Symbol;Acc:1304853]
ENSRNOG00000001575	Grik1	glutamate ionotropic receptor kainate type subunit 1 [Source:RGD Symbol;Acc:2732]		ENSRNOG00000001518	Itga6	integrin subunit alpha 6 [Source:RGD Symbol;Acc:621633]		ENSRNOG00000001520	Dlx1	distal-less homeobox 1 [Source:RGD Symbol;Acc:1309593]
ENSRNOG00000001582	Bach1	BTB domain and CNC homolog 1 [Source:RGD Symbol;Acc:1306693]		ENSRNOG00000001519	Dlx2	distal-less homeobox 2 [Source:RGD Symbol;Acc:1304853]		ENSRNOG00000001524	Hat1	histone acetyltransferase 1 [Source:RGD Symbol;Acc:1305716]
ENSRNOG00000001584	Map3k7cl	MAP3K7 C-terminal like [Source:RGD Symbol;Acc:1359474]		ENSRNOG00000001520	Dlx1	distal-less homeobox 1 [Source:RGD Symbol;Acc:1309593]		ENSRNOG00000001525	Igsf11	immunoglobulin superfamily, member 11 [Source:RGD Symbol;Acc:1308758]
ENSRNOG00000001585	Nrip1	nuclear receptor interacting protein 1 [Source:RGD Symbol;Acc:1311850]		ENSRNOG00000001524	Hat1	histone acetyltransferase 1 [Source:RGD Symbol;Acc:1305716]		ENSRNOG00000001528	Gap43	growth associated protein 43 [Source:RGD Symbol;Acc:62071]
ENSRNOG00000001592	Cct8	chaperonin containing TCP1 subunit 8 [Source:RGD Symbol;Acc:1305452]		ENSRNOG00000001525	Igsf11	immunoglobulin superfamily, member 11 [Source:RGD Symbol;Acc:1308758]		ENSRNOG00000001544	Cyyr1	cysteine and tyrosine rich 1 [Source:RGD Symbol;Acc:1359578]
ENSRNOG00000001593	Lnpk	lunapark, ER junction formation factor [Source:RGD Symbol;Acc:1312042]		ENSRNOG00000001527	Cd80	Cd80 molecule [Source:RGD Symbol;Acc:2314]		ENSRNOG00000001547	Agps	alkylglycerone phosphate synthase [Source:RGD Symbol;Acc:620364]
ENSRNOG00000001596	Atp5mc3	ATP synthase membrane subunit c locus 3 [Source:RGD Symbol;Acc:620052]		ENSRNOG00000001528	Gap43	growth associated protein 43 [Source:RGD Symbol;Acc:62071]		ENSRNOG00000001548	Nfe2l2	NFE2 like bZIP transcription factor 2 [Source:RGD Symbol;Acc:620360]
ENSRNOG00000001597	Atf2	activating transcription factor 2 [Source:RGD Symbol;Acc:621862]		ENSRNOG00000001544	Cyyr1	cysteine and tyrosine rich 1 [Source:RGD Symbol;Acc:1359578]		ENSRNOG00000001551	Atp5pf	ATP synthase peripheral stalk subunit F6 [Source:RGD Symbol;Acc:621376]
ENSRNOG00000001598	Usp16	ubiquitin specific peptidase 16 [Source:RGD Symbol;Acc:1307192]		ENSRNOG00000001547	Agps	alkylglycerone phosphate synthase [Source:RGD Symbol;Acc:620364]		ENSRNOG00000001554	RGD1563888	similar to DNA segment, Chr 16, ERATO Doi 472, expressed [Source:RGD Symbol;Acc:1563888]
ENSRNOG00000001599	Rwdd2b	RWD domain containing 2B [Source:RGD Symbol;Acc:1305062]		ENSRNOG00000001548	Nfe2l2	NFE2 like bZIP transcription factor 2 [Source:RGD Symbol;Acc:620360]		ENSRNOG00000001555	Btg3	BTG anti-proliferation factor 3 [Source:RGD Symbol;Acc:2226]
ENSRNOG00000001602	Ltn1	listerin E3 ubiquitin protein ligase 1 [Source:RGD Symbol;Acc:1311238]		ENSRNOG00000001551	Atp5pf	ATP synthase peripheral stalk subunit F6 [Source:RGD Symbol;Acc:621376]		ENSRNOG00000001557	Cxadr	CXADR, Ig-like cell adhesion molecule [Source:RGD Symbol;Acc:619794]
ENSRNOG00000001603	N6amt1	N-6 adenine-specific DNA methyltransferase 1 [Source:RGD Symbol;Acc:1311843]		ENSRNOG00000001554	RGD1563888	similar to DNA segment, Chr 16, ERATO Doi 472, expressed [Source:RGD Symbol;Acc:1563888]		ENSRNOG00000001559	Mtx2	metaxin 2 [Source:RGD Symbol;Acc:1306473]
ENSRNOG00000001607	Adamts1	ADAM metallopeptidase with thrombospondin type 1 motif, 1 [Source:RGD Symbol;Acc:621241]		ENSRNOG00000001555	Btg3	BTG anti-proliferation factor 3 [Source:RGD Symbol;Acc:2226]		ENSRNOG00000001573	Usp25	ubiquitin specific peptidase 25 [Source:RGD Symbol;Acc:1309003]
ENSRNOG00000001608	Nxpe3	neurexophilin and PC-esterase domain family, member 3 [Source:RGD Symbol;Acc:1584648]		ENSRNOG00000001557	Cxadr	CXADR, Ig-like cell adhesion molecule [Source:RGD Symbol;Acc:619794]		ENSRNOG00000001575	Grik1	glutamate ionotropic receptor kainate type subunit 1 [Source:RGD Symbol;Acc:2732]
ENSRNOG00000001609	Cep97	centrosomal protein 97 [Source:RGD Symbol;Acc:1307400]		ENSRNOG00000001559	Mtx2	metaxin 2 [Source:RGD Symbol;Acc:1306473]		ENSRNOG00000001582	Bach1	BTB domain and CNC homolog 1 [Source:RGD Symbol;Acc:1306693]
ENSRNOG00000001611	Rpl24	ribosomal protein L24 [Source:RGD Symbol;Acc:621191]		ENSRNOG00000001573	Usp25	ubiquitin specific peptidase 25 [Source:RGD Symbol;Acc:1309003]		ENSRNOG00000001584	Map3k7cl	MAP3K7 C-terminal like [Source:RGD Symbol;Acc:1359474]
ENSRNOG00000001613	Zbtb11	zinc finger and BTB domain containing 11 [Source:RGD Symbol;Acc:1308275]		ENSRNOG00000001575	Grik1	glutamate ionotropic receptor kainate type subunit 1 [Source:RGD Symbol;Acc:2732]		ENSRNOG00000001585	Nrip1	nuclear receptor interacting protein 1 [Source:RGD Symbol;Acc:1311850]
ENSRNOG00000001616	Senp7	SUMO specific peptidase 7 [Source:RGD Symbol;Acc:1305510]		ENSRNOG00000001582	Bach1	BTB domain and CNC homolog 1 [Source:RGD Symbol;Acc:1306693]		ENSRNOG00000001592	Cct8	chaperonin containing TCP1 subunit 8 [Source:RGD Symbol;Acc:1305452]
ENSRNOG00000001620	Prdm15	PR/SET domain 15 [Source:RGD Symbol;Acc:1310055]		ENSRNOG00000001584	Map3k7cl	MAP3K7 C-terminal like [Source:RGD Symbol;Acc:1359474]		ENSRNOG00000001593	Lnpk	lunapark, ER junction formation factor [Source:RGD Symbol;Acc:1312042]
ENSRNOG00000001621	C2cd2	C2 calcium-dependent domain containing 2 [Source:RGD Symbol;Acc:735112]		ENSRNOG00000001585	Nrip1	nuclear receptor interacting protein 1 [Source:RGD Symbol;Acc:1311850]		ENSRNOG00000001596	Atp5mc3	ATP synthase membrane subunit c locus 3 [Source:RGD Symbol;Acc:620052]
ENSRNOG00000001623	Zbtb21	zinc finger and BTB domain containing 21 [Source:RGD Symbol;Acc:1310841]		ENSRNOG00000001592	Cct8	chaperonin containing TCP1 subunit 8 [Source:RGD Symbol;Acc:1305452]		ENSRNOG00000001597	Atf2	activating transcription factor 2 [Source:RGD Symbol;Acc:621862]
ENSRNOG00000001628	Pcp4	Purkinje cell protein 4 [Source:RGD Symbol;Acc:3271]		ENSRNOG00000001593	Lnpk	lunapark, ER junction formation factor [Source:RGD Symbol;Acc:1312042]		ENSRNOG00000001598	Usp16	ubiquitin specific peptidase 16 [Source:RGD Symbol;Acc:1307192]
ENSRNOG00000001629	Get1	guided entry of tail-anchored proteins factor 1 [Source:RGD Symbol;Acc:735104]		ENSRNOG00000001596	Atp5mc3	ATP synthase membrane subunit c locus 3 [Source:RGD Symbol;Acc:620052]		ENSRNOG00000001599	Rwdd2b	RWD domain containing 2B [Source:RGD Symbol;Acc:1305062]
ENSRNOG00000001632	Brwd1	bromodomain and WD repeat domain containing 1 [Source:RGD Symbol;Acc:1309030]		ENSRNOG00000001597	Atf2	activating transcription factor 2 [Source:RGD Symbol;Acc:621862]		ENSRNOG00000001602	Ltn1	listerin E3 ubiquitin protein ligase 1 [Source:RGD Symbol;Acc:1311238]
ENSRNOG00000001633	Tfg	trafficking from ER to golgi regulator [Source:RGD Symbol;Acc:1309751]		ENSRNOG00000001598	Usp16	ubiquitin specific peptidase 16 [Source:RGD Symbol;Acc:1307192]		ENSRNOG00000001603	N6amt1	N-6 adenine-specific DNA methyltransferase 1 [Source:RGD Symbol;Acc:1311843]
ENSRNOG00000001640	Tomm70	translocase of outer mitochondrial membrane 70 [Source:RGD Symbol;Acc:1303049]		ENSRNOG00000001599	Rwdd2b	RWD domain containing 2B [Source:RGD Symbol;Acc:1305062]		ENSRNOG00000001607	Adamts1	ADAM metallopeptidase with thrombospondin type 1 motif, 1 [Source:RGD Symbol;Acc:621241]
ENSRNOG00000001642	Tbc1d23	TBC1 domain family, member 23 [Source:RGD Symbol;Acc:1307925]		ENSRNOG00000001602	Ltn1	listerin E3 ubiquitin protein ligase 1 [Source:RGD Symbol;Acc:1311238]		ENSRNOG00000001608	Nxpe3	neurexophilin and PC-esterase domain family, member 3 [Source:RGD Symbol;Acc:1584648]
ENSRNOG00000001643	Psmg1	proteasome assembly chaperone 1 [Source:RGD Symbol;Acc:1305454]		ENSRNOG00000001603	N6amt1	N-6 adenine-specific DNA methyltransferase 1 [Source:RGD Symbol;Acc:1311843]		ENSRNOG00000001609	Cep97	centrosomal protein 97 [Source:RGD Symbol;Acc:1307400]
ENSRNOG00000001645	Filip1l	filamin A interacting protein 1-like [Source:RGD Symbol;Acc:1565927]		ENSRNOG00000001607	Adamts1	ADAM metallopeptidase with thrombospondin type 1 motif, 1 [Source:RGD Symbol;Acc:621241]		ENSRNOG00000001611	Rpl24	ribosomal protein L24 [Source:RGD Symbol;Acc:621191]
ENSRNOG00000001647	Ets2	ETS proto-oncogene 2, transcription factor [Source:RGD Symbol;Acc:1584977]		ENSRNOG00000001608	Nxpe3	neurexophilin and PC-esterase domain family, member 3 [Source:RGD Symbol;Acc:1584648]		ENSRNOG00000001613	Zbtb11	zinc finger and BTB domain containing 11 [Source:RGD Symbol;Acc:1308275]
ENSRNOG00000001652	Erg	ETS transcription factor ERG [Source:RGD Symbol;Acc:621108]		ENSRNOG00000001609	Cep97	centrosomal protein 97 [Source:RGD Symbol;Acc:1307400]		ENSRNOG00000001616	Senp7	SUMO specific peptidase 7 [Source:RGD Symbol;Acc:1305510]
ENSRNOG00000001653	St3gal6	ST3 beta-galactoside alpha-2,3-sialyltransferase 6 [Source:RGD Symbol;Acc:1303279]		ENSRNOG00000001611	Rpl24	ribosomal protein L24 [Source:RGD Symbol;Acc:621191]		ENSRNOG00000001620	Prdm15	PR/SET domain 15 [Source:RGD Symbol;Acc:1310055]
ENSRNOG00000001654	Cpox	coproporphyrinogen oxidase [Source:RGD Symbol;Acc:1311817]		ENSRNOG00000001613	Zbtb11	zinc finger and BTB domain containing 11 [Source:RGD Symbol;Acc:1308275]		ENSRNOG00000001621	C2cd2	C2 calcium-dependent domain containing 2 [Source:RGD Symbol;Acc:735112]
ENSRNOG00000001657	Cldnd1	claudin domain containing 1 [Source:RGD Symbol;Acc:1359273]		ENSRNOG00000001616	Senp7	SUMO specific peptidase 7 [Source:RGD Symbol;Acc:1305510]		ENSRNOG00000001623	Zbtb21	zinc finger and BTB domain containing 21 [Source:RGD Symbol;Acc:1310841]
ENSRNOG00000001658	Kcnj6	potassium inwardly-rectifying channel, subfamily J, member 6 [Source:RGD Symbol;Acc:2959]		ENSRNOG00000001620	Prdm15	PR/SET domain 15 [Source:RGD Symbol;Acc:1310055]		ENSRNOG00000001627	Abi3bp	ABI family member 3 binding protein [Source:RGD Symbol;Acc:1562717]
ENSRNOG00000001662	Dyrk1a	dual specificity tyrosine phosphorylation regulated kinase 1A [Source:RGD Symbol;Acc:2528]		ENSRNOG00000001621	C2cd2	C2 calcium-dependent domain containing 2 [Source:RGD Symbol;Acc:735112]		ENSRNOG00000001628	Pcp4	Purkinje cell protein 4 [Source:RGD Symbol;Acc:3271]
ENSRNOG00000001680	Riox2	ribosomal oxygenase 2 [Source:RGD Symbol;Acc:708521]		ENSRNOG00000001623	Zbtb21	zinc finger and BTB domain containing 21 [Source:RGD Symbol;Acc:1310841]		ENSRNOG00000001629	Get1	guided entry of tail-anchored proteins factor 1 [Source:RGD Symbol;Acc:735104]
ENSRNOG00000001681	Vps26c	VPS26 endosomal protein sorting factor C [Source:RGD Symbol;Acc:1306879]		ENSRNOG00000001627	Abi3bp	ABI family member 3 binding protein [Source:RGD Symbol;Acc:1562717]		ENSRNOG00000001632	Brwd1	bromodomain and WD repeat domain containing 1 [Source:RGD Symbol;Acc:1309030]
ENSRNOG00000001682	Ttc3	tetratricopeptide repeat domain 3 [Source:RGD Symbol;Acc:1308654]		ENSRNOG00000001628	Pcp4	Purkinje cell protein 4 [Source:RGD Symbol;Acc:3271]		ENSRNOG00000001633	Tfg	trafficking from ER to golgi regulator [Source:RGD Symbol;Acc:1309751]
ENSRNOG00000001686	Hlcs	holocarboxylase synthetase [Source:RGD Symbol;Acc:1565360]		ENSRNOG00000001629	Get1	guided entry of tail-anchored proteins factor 1 [Source:RGD Symbol;Acc:735104]		ENSRNOG00000001640	Tomm70	translocase of outer mitochondrial membrane 70 [Source:RGD Symbol;Acc:1303049]
ENSRNOG00000001689	Arl6	ADP-ribosylation factor like GTPase 6 [Source:RGD Symbol;Acc:1305535]		ENSRNOG00000001632	Brwd1	bromodomain and WD repeat domain containing 1 [Source:RGD Symbol;Acc:1309030]		ENSRNOG00000001642	Tbc1d23	TBC1 domain family, member 23 [Source:RGD Symbol;Acc:1307925]
ENSRNOG00000001699	Setd4	SET domain containing 4 [Source:RGD Symbol;Acc:619899]		ENSRNOG00000001633	Tfg	trafficking from ER to golgi regulator [Source:RGD Symbol;Acc:1309751]		ENSRNOG00000001643	Psmg1	proteasome assembly chaperone 1 [Source:RGD Symbol;Acc:1305454]
ENSRNOG00000001700	Whrn	whirlin [Source:RGD Symbol;Acc:631330]		ENSRNOG00000001640	Tomm70	translocase of outer mitochondrial membrane 70 [Source:RGD Symbol;Acc:1303049]		ENSRNOG00000001645	Filip1l	filamin A interacting protein 1-like [Source:RGD Symbol;Acc:1565927]
ENSRNOG00000001701	Cbr3	carbonyl reductase 3 [Source:RGD Symbol;Acc:1309728]		ENSRNOG00000001642	Tbc1d23	TBC1 domain family, member 23 [Source:RGD Symbol;Acc:1307925]		ENSRNOG00000001647	Ets2	ETS proto-oncogene 2, transcription factor [Source:RGD Symbol;Acc:1584977]
ENSRNOG00000001704	Runx1	RUNX family transcription factor 1 [Source:RGD Symbol;Acc:2283]		ENSRNOG00000001643	Psmg1	proteasome assembly chaperone 1 [Source:RGD Symbol;Acc:1305454]		ENSRNOG00000001652	Erg	ETS transcription factor ERG [Source:RGD Symbol;Acc:621108]
ENSRNOG00000001706	Kalrn	kalirin, RhoGEF kinase [Source:RGD Symbol;Acc:621865]		ENSRNOG00000001645	Filip1l	filamin A interacting protein 1-like [Source:RGD Symbol;Acc:1565927]		ENSRNOG00000001653	St3gal6	ST3 beta-galactoside alpha-2,3-sialyltransferase 6 [Source:RGD Symbol;Acc:1303279]
ENSRNOG00000001707	Vwa5b2	von Willebrand factor A domain containing 5B2 [Source:RGD Symbol;Acc:1564491]		ENSRNOG00000001647	Ets2	ETS proto-oncogene 2, transcription factor [Source:RGD Symbol;Acc:1584977]		ENSRNOG00000001654	Cpox	coproporphyrinogen oxidase [Source:RGD Symbol;Acc:1311817]
ENSRNOG00000001708	Dvl3	dishevelled segment polarity protein 3 [Source:RGD Symbol;Acc:1308834]		ENSRNOG00000001652	Erg	ETS transcription factor ERG [Source:RGD Symbol;Acc:621108]		ENSRNOG00000001657	Cldnd1	claudin domain containing 1 [Source:RGD Symbol;Acc:1359273]
ENSRNOG00000001709	Ap2m1	adaptor related protein complex 2 subunit mu 1 [Source:RGD Symbol;Acc:620135]		ENSRNOG00000001653	St3gal6	ST3 beta-galactoside alpha-2,3-sialyltransferase 6 [Source:RGD Symbol;Acc:1303279]		ENSRNOG00000001658	Kcnj6	potassium inwardly-rectifying channel, subfamily J, member 6 [Source:RGD Symbol;Acc:2959]
ENSRNOG00000001710	Abcf3	ATP binding cassette subfamily F member 3 [Source:RGD Symbol;Acc:1310468]		ENSRNOG00000001654	Cpox	coproporphyrinogen oxidase [Source:RGD Symbol;Acc:1311817]		ENSRNOG00000001662	Dyrk1a	dual specificity tyrosine phosphorylation regulated kinase 1A [Source:RGD Symbol;Acc:2528]
ENSRNOG00000001711	Plaat1	phospholipase A and acyltransferase 1 [Source:RGD Symbol;Acc:1309485]		ENSRNOG00000001657	Cldnd1	claudin domain containing 1 [Source:RGD Symbol;Acc:1359273]		ENSRNOG00000001680	Riox2	ribosomal oxygenase 2 [Source:RGD Symbol;Acc:708521]
ENSRNOG00000001712	Alg3	ALG3, alpha-1,3- mannosyltransferase [Source:RGD Symbol;Acc:1306004]		ENSRNOG00000001658	Kcnj6	potassium inwardly-rectifying channel, subfamily J, member 6 [Source:RGD Symbol;Acc:2959]		ENSRNOG00000001681	Vps26c	VPS26 endosomal protein sorting factor C [Source:RGD Symbol;Acc:1306879]
ENSRNOG00000001713	Il13ra1	interleukin 13 receptor subunit alpha 1 [Source:RGD Symbol;Acc:628741]		ENSRNOG00000001662	Dyrk1a	dual specificity tyrosine phosphorylation regulated kinase 1A [Source:RGD Symbol;Acc:2528]		ENSRNOG00000001682	Ttc3	tetratricopeptide repeat domain 3 [Source:RGD Symbol;Acc:1308654]
ENSRNOG00000001714	Atp13a4	ATPase 13A4 [Source:RGD Symbol;Acc:1306927]		ENSRNOG00000001680	Riox2	ribosomal oxygenase 2 [Source:RGD Symbol;Acc:708521]		ENSRNOG00000001686	Hlcs	holocarboxylase synthetase [Source:RGD Symbol;Acc:1565360]
ENSRNOG00000001715	Ece2	endothelin-converting enzyme 2 [Source:RGD Symbol;Acc:1303039]		ENSRNOG00000001681	Vps26c	VPS26 endosomal protein sorting factor C [Source:RGD Symbol;Acc:1306879]		ENSRNOG00000001689	Arl6	ADP-ribosylation factor like GTPase 6 [Source:RGD Symbol;Acc:1305535]
ENSRNOG00000001717	Opa1	OPA1, mitochondrial dynamin like GTPase [Source:RGD Symbol;Acc:708423]		ENSRNOG00000001682	Ttc3	tetratricopeptide repeat domain 3 [Source:RGD Symbol;Acc:1308654]		ENSRNOG00000001692	Chaf1b	chromatin assembly factor 1 subunit B [Source:RGD Symbol;Acc:1307634]
ENSRNOG00000001719	Psmd2	proteasome 26S subunit ubiquitin receptor, non-ATPase 2 [Source:RGD Symbol;Acc:1305752]		ENSRNOG00000001686	Hlcs	holocarboxylase synthetase [Source:RGD Symbol;Acc:1565360]		ENSRNOG00000001699	Setd4	SET domain containing 4 [Source:RGD Symbol;Acc:619899]
ENSRNOG00000001720	Hes1	hes family bHLH transcription factor 1 [Source:RGD Symbol;Acc:62081]		ENSRNOG00000001689	Arl6	ADP-ribosylation factor like GTPase 6 [Source:RGD Symbol;Acc:1305535]		ENSRNOG00000001700	Whrn	whirlin [Source:RGD Symbol;Acc:631330]
ENSRNOG00000001726	Tmem44	transmembrane protein 44 [Source:RGD Symbol;Acc:1563737]		ENSRNOG00000001692	Chaf1b	chromatin assembly factor 1 subunit B [Source:RGD Symbol;Acc:1307634]		ENSRNOG00000001701	Cbr3	carbonyl reductase 3 [Source:RGD Symbol;Acc:1309728]
ENSRNOG00000001727	Lsg1	large 60S subunit nuclear export GTPase 1 [Source:RGD Symbol;Acc:1309089]		ENSRNOG00000001699	Setd4	SET domain containing 4 [Source:RGD Symbol;Acc:619899]		ENSRNOG00000001704	Runx1	RUNX family transcription factor 1 [Source:RGD Symbol;Acc:2283]
ENSRNOG00000001728	Fam43a	family with sequence similarity 43, member A [Source:RGD Symbol;Acc:1304790]		ENSRNOG00000001700	Whrn	whirlin [Source:RGD Symbol;Acc:631330]		ENSRNOG00000001706	Kalrn	kalirin, RhoGEF kinase [Source:RGD Symbol;Acc:621865]
ENSRNOG00000001729	Xxylt1	xyloside xylosyltransferase 1 [Source:RGD Symbol;Acc:1308154]		ENSRNOG00000001701	Cbr3	carbonyl reductase 3 [Source:RGD Symbol;Acc:1309728]		ENSRNOG00000001707	Vwa5b2	von Willebrand factor A domain containing 5B2 [Source:RGD Symbol;Acc:1564491]
ENSRNOG00000001730	Acap2	ArfGAP with coiled-coil, ankyrin repeat and PH domains 2 [Source:RGD Symbol;Acc:1562939]		ENSRNOG00000001704	Runx1	RUNX family transcription factor 1 [Source:RGD Symbol;Acc:2283]		ENSRNOG00000001708	Dvl3	dishevelled segment polarity protein 3 [Source:RGD Symbol;Acc:1308834]
ENSRNOG00000001733	Ppp1r2	protein phosphatase 1, regulatory (inhibitor) subunit 2 [Source:RGD Symbol;Acc:621099]		ENSRNOG00000001706	Kalrn	kalirin, RhoGEF kinase [Source:RGD Symbol;Acc:621865]		ENSRNOG00000001709	Ap2m1	adaptor related protein complex 2 subunit mu 1 [Source:RGD Symbol;Acc:620135]
ENSRNOG00000001736	Bdh1	3-hydroxybutyrate dehydrogenase 1 [Source:RGD Symbol;Acc:620131]		ENSRNOG00000001707	Vwa5b2	von Willebrand factor A domain containing 5B2 [Source:RGD Symbol;Acc:1564491]		ENSRNOG00000001710	Abcf3	ATP binding cassette subfamily F member 3 [Source:RGD Symbol;Acc:1310468]
ENSRNOG00000001738	Eif4g1	eukaryotic translation initiation factor 4 gamma 1 [Source:RGD Symbol;Acc:1306144]		ENSRNOG00000001708	Dvl3	dishevelled segment polarity protein 3 [Source:RGD Symbol;Acc:1308834]		ENSRNOG00000001711	Plaat1	phospholipase A and acyltransferase 1 [Source:RGD Symbol;Acc:1309485]
ENSRNOG00000001739	Meltf	melanotransferrin [Source:RGD Symbol;Acc:1308155]		ENSRNOG00000001709	Ap2m1	adaptor related protein complex 2 subunit mu 1 [Source:RGD Symbol;Acc:620135]		ENSRNOG00000001712	Alg3	ALG3, alpha-1,3- mannosyltransferase [Source:RGD Symbol;Acc:1306004]
ENSRNOG00000001742	Clcn2	chloride voltage-gated channel 2 [Source:RGD Symbol;Acc:2361]		ENSRNOG00000001710	Abcf3	ATP binding cassette subfamily F member 3 [Source:RGD Symbol;Acc:1310468]		ENSRNOG00000001713	Il13ra1	interleukin 13 receptor subunit alpha 1 [Source:RGD Symbol;Acc:628741]
ENSRNOG00000001746	Ncbp2	nuclear cap binding protein subunit 2 [Source:RGD Symbol;Acc:1596188]		ENSRNOG00000001711	Plaat1	phospholipase A and acyltransferase 1 [Source:RGD Symbol;Acc:1309485]		ENSRNOG00000001714	Atp13a4	ATPase 13A4 [Source:RGD Symbol;Acc:1306927]
ENSRNOG00000001747	Pak2	p21 (RAC1) activated kinase 2 [Source:RGD Symbol;Acc:61953]		ENSRNOG00000001712	Alg3	ALG3, alpha-1,3- mannosyltransferase [Source:RGD Symbol;Acc:1306004]		ENSRNOG00000001715	Ece2	endothelin-converting enzyme 2 [Source:RGD Symbol;Acc:1303039]
ENSRNOG00000001748	Polr2h	RNA polymerase II, I and III subunit H [Source:RGD Symbol;Acc:1561203]		ENSRNOG00000001713	Il13ra1	interleukin 13 receptor subunit alpha 1 [Source:RGD Symbol;Acc:628741]		ENSRNOG00000001717	Opa1	OPA1, mitochondrial dynamin like GTPase [Source:RGD Symbol;Acc:708423]
ENSRNOG00000001750	Chrd	chordin [Source:RGD Symbol;Acc:620181]		ENSRNOG00000001715	Ece2	endothelin-converting enzyme 2 [Source:RGD Symbol;Acc:1303039]		ENSRNOG00000001719	Psmd2	proteasome 26S subunit ubiquitin receptor, non-ATPase 2 [Source:RGD Symbol;Acc:1305752]
ENSRNOG00000001752	Nrros	negative regulator of reactive oxygen species [Source:RGD Symbol;Acc:1310771]		ENSRNOG00000001717	Opa1	OPA1, mitochondrial dynamin like GTPase [Source:RGD Symbol;Acc:708423]		ENSRNOG00000001720	Hes1	hes family bHLH transcription factor 1 [Source:RGD Symbol;Acc:62081]
ENSRNOG00000001754	Wdr53	WD repeat domain 53 [Source:RGD Symbol;Acc:1559546]		ENSRNOG00000001719	Psmd2	proteasome 26S subunit ubiquitin receptor, non-ATPase 2 [Source:RGD Symbol;Acc:1305752]		ENSRNOG00000001726	Tmem44	transmembrane protein 44 [Source:RGD Symbol;Acc:1563737]
ENSRNOG00000001757	Tm4sf19	transmembrane 4 L six family member 19 [Source:RGD Symbol;Acc:1560486]		ENSRNOG00000001720	Hes1	hes family bHLH transcription factor 1 [Source:RGD Symbol;Acc:62081]		ENSRNOG00000001727	Lsg1	large 60S subunit nuclear export GTPase 1 [Source:RGD Symbol;Acc:1309089]
ENSRNOG00000001758	Dynlt2b	dynein light chain Tctex-type 2B [Source:RGD Symbol;Acc:1563597]		ENSRNOG00000001726	Tmem44	transmembrane protein 44 [Source:RGD Symbol;Acc:1563737]		ENSRNOG00000001728	Fam43a	family with sequence similarity 43, member A [Source:RGD Symbol;Acc:1304790]
ENSRNOG00000001762	Pcyt1a	phosphate cytidylyltransferase 1A, choline [Source:RGD Symbol;Acc:70515]		ENSRNOG00000001727	Lsg1	large 60S subunit nuclear export GTPase 1 [Source:RGD Symbol;Acc:1309089]		ENSRNOG00000001729	Xxylt1	xyloside xylosyltransferase 1 [Source:RGD Symbol;Acc:1308154]
ENSRNOG00000001764	Vps8	VPS8 subunit of CORVET complex [Source:RGD Symbol;Acc:1309443]		ENSRNOG00000001728	Fam43a	family with sequence similarity 43, member A [Source:RGD Symbol;Acc:1304790]		ENSRNOG00000001730	Acap2	ArfGAP with coiled-coil, ankyrin repeat and PH domains 2 [Source:RGD Symbol;Acc:1562939]
ENSRNOG00000001766	Tfrc	transferrin receptor [Source:RGD Symbol;Acc:70488]		ENSRNOG00000001729	Xxylt1	xyloside xylosyltransferase 1 [Source:RGD Symbol;Acc:1308154]		ENSRNOG00000001733	Ppp1r2	protein phosphatase 1, regulatory (inhibitor) subunit 2 [Source:RGD Symbol;Acc:621099]
ENSRNOG00000001769	Tnk2	tyrosine kinase, non-receptor, 2 [Source:RGD Symbol;Acc:1305957]		ENSRNOG00000001730	Acap2	ArfGAP with coiled-coil, ankyrin repeat and PH domains 2 [Source:RGD Symbol;Acc:1562939]		ENSRNOG00000001736	Bdh1	3-hydroxybutyrate dehydrogenase 1 [Source:RGD Symbol;Acc:620131]
ENSRNOG00000001770	Ehhadh	enoyl-CoA hydratase and 3-hydroxyacyl CoA dehydrogenase [Source:RGD Symbol;Acc:621441]		ENSRNOG00000001733	Ppp1r2	protein phosphatase 1, regulatory (inhibitor) subunit 2 [Source:RGD Symbol;Acc:621099]		ENSRNOG00000001738	Eif4g1	eukaryotic translation initiation factor 4 gamma 1 [Source:RGD Symbol;Acc:1306144]
ENSRNOG00000001773	Senp2	SUMO specific peptidase 2 [Source:RGD Symbol;Acc:708378]		ENSRNOG00000001736	Bdh1	3-hydroxybutyrate dehydrogenase 1 [Source:RGD Symbol;Acc:620131]		ENSRNOG00000001739	Meltf	melanotransferrin [Source:RGD Symbol;Acc:1308155]
ENSRNOG00000001774	Lrch3	leucine rich repeats and calponin homology domain containing 3 [Source:RGD Symbol;Acc:1306200]		ENSRNOG00000001738	Eif4g1	eukaryotic translation initiation factor 4 gamma 1 [Source:RGD Symbol;Acc:1306144]		ENSRNOG00000001742	Clcn2	chloride voltage-gated channel 2 [Source:RGD Symbol;Acc:2361]
ENSRNOG00000001781	Lmln	leishmanolysin like peptidase [Source:RGD Symbol;Acc:1311465]		ENSRNOG00000001739	Meltf	melanotransferrin [Source:RGD Symbol;Acc:1308155]		ENSRNOG00000001746	Ncbp2	nuclear cap binding protein subunit 2 [Source:RGD Symbol;Acc:1596188]
ENSRNOG00000001782	Osbpl11	oxysterol binding protein-like 11 [Source:RGD Symbol;Acc:1307294]		ENSRNOG00000001742	Clcn2	chloride voltage-gated channel 2 [Source:RGD Symbol;Acc:2361]		ENSRNOG00000001747	Pak2	p21 (RAC1) activated kinase 2 [Source:RGD Symbol;Acc:61953]
ENSRNOG00000001783	Tra2b	transformer 2 beta [Source:RGD Symbol;Acc:619886]		ENSRNOG00000001746	Ncbp2	nuclear cap binding protein subunit 2 [Source:RGD Symbol;Acc:1596188]		ENSRNOG00000001748	Polr2h	RNA polymerase II, I and III subunit H [Source:RGD Symbol;Acc:1561203]
ENSRNOG00000001785	Etv5	ETS variant transcription factor 5 [Source:RGD Symbol;Acc:1309590]		ENSRNOG00000001747	Pak2	p21 (RAC1) activated kinase 2 [Source:RGD Symbol;Acc:61953]		ENSRNOG00000001750	Chrd	chordin [Source:RGD Symbol;Acc:620181]
ENSRNOG00000001786	Snx4	sorting nexin 4 [Source:RGD Symbol;Acc:1309763]		ENSRNOG00000001748	Polr2h	RNA polymerase II, I and III subunit H [Source:RGD Symbol;Acc:1561203]		ENSRNOG00000001752	Nrros	negative regulator of reactive oxygen species [Source:RGD Symbol;Acc:1310771]
ENSRNOG00000001789	Zfp148	zinc finger protein 148 [Source:RGD Symbol;Acc:62063]		ENSRNOG00000001750	Chrd	chordin [Source:RGD Symbol;Acc:620181]		ENSRNOG00000001754	Wdr53	WD repeat domain 53 [Source:RGD Symbol;Acc:1559546]
ENSRNOG00000001793	Heg1	heart development protein with EGF-like domains 1 [Source:RGD Symbol;Acc:1564641]		ENSRNOG00000001752	Nrros	negative regulator of reactive oxygen species [Source:RGD Symbol;Acc:1310771]		ENSRNOG00000001757	Tm4sf19	transmembrane 4 L six family member 19 [Source:RGD Symbol;Acc:1560486]
ENSRNOG00000001795	Itgb5	integrin subunit beta 5 [Source:RGD Symbol;Acc:628869]		ENSRNOG00000001754	Wdr53	WD repeat domain 53 [Source:RGD Symbol;Acc:1559546]		ENSRNOG00000001758	Dynlt2b	dynein light chain Tctex-type 2B [Source:RGD Symbol;Acc:1563597]
ENSRNOG00000001796	Dgkg	diacylglycerol kinase, gamma [Source:RGD Symbol;Acc:2499]		ENSRNOG00000001757	Tm4sf19	transmembrane 4 L six family member 19 [Source:RGD Symbol;Acc:1560486]		ENSRNOG00000001762	Pcyt1a	phosphate cytidylyltransferase 1A, choline [Source:RGD Symbol;Acc:70515]
ENSRNOG00000001797	Umps	uridine monophosphate synthetase [Source:RGD Symbol;Acc:1311908]		ENSRNOG00000001758	Dynlt2b	dynein light chain Tctex-type 2B [Source:RGD Symbol;Acc:1563597]		ENSRNOG00000001764	Vps8	VPS8 subunit of CORVET complex [Source:RGD Symbol;Acc:1309443]
ENSRNOG00000001803	Dnajb11	DnaJ heat shock protein family (Hsp40) member B11 [Source:RGD Symbol;Acc:1307373]		ENSRNOG00000001762	Pcyt1a	phosphate cytidylyltransferase 1A, choline [Source:RGD Symbol;Acc:70515]		ENSRNOG00000001766	Tfrc	transferrin receptor [Source:RGD Symbol;Acc:70488]
ENSRNOG00000001804	Itpr2	inositol 1,4,5-trisphosphate receptor, type 2 [Source:RGD Symbol;Acc:69649]		ENSRNOG00000001764	Vps8	VPS8 subunit of CORVET complex [Source:RGD Symbol;Acc:1309443]		ENSRNOG00000001769	Tnk2	tyrosine kinase, non-receptor, 2 [Source:RGD Symbol;Acc:1305957]
ENSRNOG00000001807	Sspn	sarcospan [Source:RGD Symbol;Acc:1559723]		ENSRNOG00000001766	Tfrc	transferrin receptor [Source:RGD Symbol;Acc:70488]		ENSRNOG00000001770	Ehhadh	enoyl-CoA hydratase and 3-hydroxyacyl CoA dehydrogenase [Source:RGD Symbol;Acc:621441]
ENSRNOG00000001808	Ints13	integrator complex subunit 13 [Source:RGD Symbol;Acc:1592236]		ENSRNOG00000001769	Tnk2	tyrosine kinase, non-receptor, 2 [Source:RGD Symbol;Acc:1305957]		ENSRNOG00000001773	Senp2	SUMO specific peptidase 2 [Source:RGD Symbol;Acc:708378]
ENSRNOG00000001811	Fgfr1op2	FGFR1 oncogene partner 2 [Source:RGD Symbol;Acc:1303233]		ENSRNOG00000001770	Ehhadh	enoyl-CoA hydratase and 3-hydroxyacyl CoA dehydrogenase [Source:RGD Symbol;Acc:621441]		ENSRNOG00000001774	Lrch3	leucine rich repeats and calponin homology domain containing 3 [Source:RGD Symbol;Acc:1306200]
ENSRNOG00000001813	Dnm1l	dynamin 1-like [Source:RGD Symbol;Acc:620416]		ENSRNOG00000001773	Senp2	SUMO specific peptidase 2 [Source:RGD Symbol;Acc:708378]		ENSRNOG00000001781	Lmln	leishmanolysin like peptidase [Source:RGD Symbol;Acc:1311465]
ENSRNOG00000001815	Eif4a2	eukaryotic translation initiation factor 4A2 [Source:RGD Symbol;Acc:1309225]		ENSRNOG00000001774	Lrch3	leucine rich repeats and calponin homology domain containing 3 [Source:RGD Symbol;Acc:1306200]		ENSRNOG00000001782	Osbpl11	oxysterol binding protein-like 11 [Source:RGD Symbol;Acc:1307294]
ENSRNOG00000001816	Rfc4	replication factor C subunit 4 [Source:RGD Symbol;Acc:1310142]		ENSRNOG00000001781	Lmln	leishmanolysin like peptidase [Source:RGD Symbol;Acc:1311465]		ENSRNOG00000001783	Tra2b	transformer 2 beta [Source:RGD Symbol;Acc:619886]
ENSRNOG00000001817	Tm7sf3	transmembrane 7 superfamily member 3 [Source:RGD Symbol;Acc:1306752]		ENSRNOG00000001782	Osbpl11	oxysterol binding protein-like 11 [Source:RGD Symbol;Acc:1307294]		ENSRNOG00000001785	Etv5	ETS variant transcription factor 5 [Source:RGD Symbol;Acc:1309590]
ENSRNOG00000001820	Med21	mediator complex subunit 21 [Source:RGD Symbol;Acc:1309836]		ENSRNOG00000001783	Tra2b	transformer 2 beta [Source:RGD Symbol;Acc:619886]		ENSRNOG00000001786	Snx4	sorting nexin 4 [Source:RGD Symbol;Acc:1309763]
ENSRNOG00000001823	St6gal1	ST6 beta-galactoside alpha-2,6-sialyltransferase 1 [Source:RGD Symbol;Acc:3676]		ENSRNOG00000001785	Etv5	ETS variant transcription factor 5 [Source:RGD Symbol;Acc:1309590]		ENSRNOG00000001789	Zfp148	zinc finger protein 148 [Source:RGD Symbol;Acc:62063]
ENSRNOG00000001825	AABR07034767.1	plakophilin 2 [Source:RGD Symbol;Acc:1306533]		ENSRNOG00000001786	Snx4	sorting nexin 4 [Source:RGD Symbol;Acc:1309763]		ENSRNOG00000001793	Heg1	heart development protein with EGF-like domains 1 [Source:RGD Symbol;Acc:1564641]
ENSRNOG00000001827	Masp1	MBL associated serine protease 1 [Source:RGD Symbol;Acc:620213]		ENSRNOG00000001789	Zfp148	zinc finger protein 148 [Source:RGD Symbol;Acc:62063]		ENSRNOG00000001795	Itgb5	integrin subunit beta 5 [Source:RGD Symbol;Acc:628869]
ENSRNOG00000001828	Stk38l	serine/threonine kinase 38 like [Source:RGD Symbol;Acc:1564793]		ENSRNOG00000001793	Heg1	heart development protein with EGF-like domains 1 [Source:RGD Symbol;Acc:1564641]		ENSRNOG00000001796	Dgkg	diacylglycerol kinase, gamma [Source:RGD Symbol;Acc:2499]
ENSRNOG00000001829	Ube2v2	ubiquitin conjugating enzyme E2 V2 [Source:RGD Symbol;Acc:727838]		ENSRNOG00000001795	Itgb5	integrin subunit beta 5 [Source:RGD Symbol;Acc:628869]		ENSRNOG00000001797	Umps	uridine monophosphate synthetase [Source:RGD Symbol;Acc:1311908]
ENSRNOG00000001833	Mcm4	minichromosome maintenance complex component 4 [Source:RGD Symbol;Acc:3060]		ENSRNOG00000001796	Dgkg	diacylglycerol kinase, gamma [Source:RGD Symbol;Acc:2499]		ENSRNOG00000001803	Dnajb11	DnaJ heat shock protein family (Hsp40) member B11 [Source:RGD Symbol;Acc:1307373]
ENSRNOG00000001837	Sst	somatostatin [Source:RGD Symbol;Acc:3761]		ENSRNOG00000001797	Umps	uridine monophosphate synthetase [Source:RGD Symbol;Acc:1311908]		ENSRNOG00000001804	Itpr2	inositol 1,4,5-trisphosphate receptor, type 2 [Source:RGD Symbol;Acc:69649]
ENSRNOG00000001842	Mrps35	mitochondrial ribosomal protein S35 [Source:RGD Symbol;Acc:1306720]		ENSRNOG00000001803	Dnajb11	DnaJ heat shock protein family (Hsp40) member B11 [Source:RGD Symbol;Acc:1307373]		ENSRNOG00000001807	Sspn	sarcospan [Source:RGD Symbol;Acc:1559723]
ENSRNOG00000001843	Bcl6	BCL6, transcription repressor [Source:RGD Symbol;Acc:1309345]		ENSRNOG00000001804	Itpr2	inositol 1,4,5-trisphosphate receptor, type 2 [Source:RGD Symbol;Acc:69649]		ENSRNOG00000001808	Ints13	integrator complex subunit 13 [Source:RGD Symbol;Acc:1592236]
ENSRNOG00000001844	Klhl42	kelch-like family, member 42 [Source:RGD Symbol;Acc:1560924]		ENSRNOG00000001806	Fetub	fetuin B [Source:RGD Symbol;Acc:69293]		ENSRNOG00000001811	Fgfr1op2	FGFR1 oncogene partner 2 [Source:RGD Symbol;Acc:1303233]
ENSRNOG00000001845	Top3b	DNA topoisomerase III beta [Source:RGD Symbol;Acc:1309468]		ENSRNOG00000001807	Sspn	sarcospan [Source:RGD Symbol;Acc:1559723]		ENSRNOG00000001813	Dnm1l	dynamin 1-like [Source:RGD Symbol;Acc:620416]
ENSRNOG00000001847	Ccdc91	coiled-coil domain containing 91 [Source:RGD Symbol;Acc:1359502]		ENSRNOG00000001808	Ints13	integrator complex subunit 13 [Source:RGD Symbol;Acc:1592236]		ENSRNOG00000001815	Eif4a2	eukaryotic translation initiation factor 4A2 [Source:RGD Symbol;Acc:1309225]
ENSRNOG00000001849	Mapk1	mitogen activated protein kinase 1 [Source:RGD Symbol;Acc:70500]		ENSRNOG00000001811	Fgfr1op2	FGFR1 oncogene partner 2 [Source:RGD Symbol;Acc:1303233]		ENSRNOG00000001816	Rfc4	replication factor C subunit 4 [Source:RGD Symbol;Acc:1310142]
ENSRNOG00000001851	Far2	fatty acyl CoA reductase 2 [Source:RGD Symbol;Acc:1565966]		ENSRNOG00000001813	Dnm1l	dynamin 1-like [Source:RGD Symbol;Acc:620416]		ENSRNOG00000001817	Tm7sf3	transmembrane 7 superfamily member 3 [Source:RGD Symbol;Acc:1306752]
ENSRNOG00000001852	Ergic2	ERGIC and golgi 2 [Source:RGD Symbol;Acc:1310606]		ENSRNOG00000001815	Eif4a2	eukaryotic translation initiation factor 4A2 [Source:RGD Symbol;Acc:1309225]		ENSRNOG00000001820	Med21	mediator complex subunit 21 [Source:RGD Symbol;Acc:1309836]
ENSRNOG00000001854	Tmtc1	transmembrane O-mannosyltransferase targeting cadherins 1 [Source:RGD Symbol;Acc:1564868]		ENSRNOG00000001816	Rfc4	replication factor C subunit 4 [Source:RGD Symbol;Acc:1310142]		ENSRNOG00000001823	St6gal1	ST6 beta-galactoside alpha-2,6-sialyltransferase 1 [Source:RGD Symbol;Acc:3676]
ENSRNOG00000001859	Sdf2l1	stromal cell-derived factor 2-like 1 [Source:RGD Symbol;Acc:1585844]		ENSRNOG00000001817	Tm7sf3	transmembrane 7 superfamily member 3 [Source:RGD Symbol;Acc:1306752]		ENSRNOG00000001825	AABR07034767.1	plakophilin 2 [Source:RGD Symbol;Acc:1306533]
ENSRNOG00000001861	Ydjc	YdjC chitooligosaccharide deacetylase homolog [Source:RGD Symbol;Acc:1359227]		ENSRNOG00000001820	Med21	mediator complex subunit 21 [Source:RGD Symbol;Acc:1309836]		ENSRNOG00000001827	Masp1	MBL associated serine protease 1 [Source:RGD Symbol;Acc:620213]
ENSRNOG00000001862	Ube2l3	ubiquitin-conjugating enzyme E2L 3 [Source:RGD Symbol;Acc:1308361]		ENSRNOG00000001823	St6gal1	ST6 beta-galactoside alpha-2,6-sialyltransferase 1 [Source:RGD Symbol;Acc:3676]		ENSRNOG00000001828	Stk38l	serine/threonine kinase 38 like [Source:RGD Symbol;Acc:1564793]
ENSRNOG00000001864	Tmem191c	transmembrane protein 191C [Source:RGD Symbol;Acc:1587016]		ENSRNOG00000001825	AABR07034767.1	plakophilin 2 [Source:RGD Symbol;Acc:1306533]		ENSRNOG00000001829	Ube2v2	ubiquitin conjugating enzyme E2 V2 [Source:RGD Symbol;Acc:727838]
ENSRNOG00000001867	Snap29	synaptosome associated protein 29 [Source:RGD Symbol;Acc:620225]		ENSRNOG00000001827	Masp1	MBL associated serine protease 1 [Source:RGD Symbol;Acc:620213]		ENSRNOG00000001833	Mcm4	minichromosome maintenance complex component 4 [Source:RGD Symbol;Acc:3060]
ENSRNOG00000001868	Crkl	CRK like proto-oncogene, adaptor protein [Source:RGD Symbol;Acc:1308531]		ENSRNOG00000001828	Stk38l	serine/threonine kinase 38 like [Source:RGD Symbol;Acc:1564793]		ENSRNOG00000001837	Sst	somatostatin [Source:RGD Symbol;Acc:3761]
ENSRNOG00000001870	Lztr1	leucine-zipper-like transcription regulator 1 [Source:RGD Symbol;Acc:1309100]		ENSRNOG00000001829	Ube2v2	ubiquitin conjugating enzyme E2 V2 [Source:RGD Symbol;Acc:727838]		ENSRNOG00000001842	Mrps35	mitochondrial ribosomal protein S35 [Source:RGD Symbol;Acc:1306720]
ENSRNOG00000001873	P2rx6	purinergic receptor P2X 6 [Source:RGD Symbol;Acc:3243]		ENSRNOG00000001830	Bmal2	basic helix-loop-helix ARNT like 2 [Source:RGD Symbol;Acc:620230]		ENSRNOG00000001843	Bcl6	BCL6, transcription repressor [Source:RGD Symbol;Acc:1309345]
ENSRNOG00000001874	Slc7a4	solute carrier family 7, member 4 [Source:RGD Symbol;Acc:1305905]		ENSRNOG00000001833	Mcm4	minichromosome maintenance complex component 4 [Source:RGD Symbol;Acc:3060]		ENSRNOG00000001844	Klhl42	kelch-like family, member 42 [Source:RGD Symbol;Acc:1560924]
ENSRNOG00000001875	Smpd4	sphingomyelin phosphodiesterase 4 [Source:RGD Symbol;Acc:1310674]		ENSRNOG00000001837	Sst	somatostatin [Source:RGD Symbol;Acc:3761]		ENSRNOG00000001845	Top3b	DNA topoisomerase III beta [Source:RGD Symbol;Acc:1309468]
ENSRNOG00000001877	Med15	mediator complex subunit 15 [Source:RGD Symbol;Acc:1307560]		ENSRNOG00000001842	Mrps35	mitochondrial ribosomal protein S35 [Source:RGD Symbol;Acc:1306720]		ENSRNOG00000001847	Ccdc91	coiled-coil domain containing 91 [Source:RGD Symbol;Acc:1359502]
ENSRNOG00000001878	Klhl22	kelch-like family member 22 [Source:RGD Symbol;Acc:1306288]		ENSRNOG00000001843	Bcl6	BCL6, transcription repressor [Source:RGD Symbol;Acc:1309345]		ENSRNOG00000001849	Mapk1	mitogen activated protein kinase 1 [Source:RGD Symbol;Acc:70500]
ENSRNOG00000001880	Dgcr6	DiGeorge syndrome critical region gene 6 [Source:RGD Symbol;Acc:1309390]		ENSRNOG00000001844	Klhl42	kelch-like family, member 42 [Source:RGD Symbol;Acc:1560924]		ENSRNOG00000001851	Far2	fatty acyl CoA reductase 2 [Source:RGD Symbol;Acc:1565966]
ENSRNOG00000001884	Ranbp1	RAN binding protein 1 [Source:RGD Symbol;Acc:1310521]		ENSRNOG00000001845	Top3b	DNA topoisomerase III beta [Source:RGD Symbol;Acc:1309468]		ENSRNOG00000001852	Ergic2	ERGIC and golgi 2 [Source:RGD Symbol;Acc:1310606]
ENSRNOG00000001885	Trmt2a	tRNA methyltransferase 2 homolog A [Source:RGD Symbol;Acc:1310418]		ENSRNOG00000001847	Ccdc91	coiled-coil domain containing 91 [Source:RGD Symbol;Acc:1359502]		ENSRNOG00000001854	Tmtc1	transmembrane O-mannosyltransferase targeting cadherins 1 [Source:RGD Symbol;Acc:1564868]
ENSRNOG00000001886	Dgcr8	DGCR8 microprocessor complex subunit [Source:RGD Symbol;Acc:1306365]		ENSRNOG00000001849	Mapk1	mitogen activated protein kinase 1 [Source:RGD Symbol;Acc:70500]		ENSRNOG00000001859	Sdf2l1	stromal cell-derived factor 2-like 1 [Source:RGD Symbol;Acc:1585844]
ENSRNOG00000001888	Arvcf	ARVCF, delta catenin family member [Source:RGD Symbol;Acc:1306655]		ENSRNOG00000001851	Far2	fatty acyl CoA reductase 2 [Source:RGD Symbol;Acc:1565966]		ENSRNOG00000001861	Ydjc	YdjC chitooligosaccharide deacetylase homolog [Source:RGD Symbol;Acc:1359227]
ENSRNOG00000001889	Comt	catechol-O-methyltransferase [Source:RGD Symbol;Acc:2379]		ENSRNOG00000001852	Ergic2	ERGIC and golgi 2 [Source:RGD Symbol;Acc:1310606]		ENSRNOG00000001862	Ube2l3	ubiquitin-conjugating enzyme E2L 3 [Source:RGD Symbol;Acc:1308361]
ENSRNOG00000001890	Txnrd2	thioredoxin reductase 2 [Source:RGD Symbol;Acc:61960]		ENSRNOG00000001854	Tmtc1	transmembrane O-mannosyltransferase targeting cadherins 1 [Source:RGD Symbol;Acc:1564868]		ENSRNOG00000001864	Tmem191c	transmembrane protein 191C [Source:RGD Symbol;Acc:1587016]
ENSRNOG00000001891	Gnb1l	G protein subunit beta 1 like [Source:RGD Symbol;Acc:1594165]		ENSRNOG00000001859	Sdf2l1	stromal cell-derived factor 2-like 1 [Source:RGD Symbol;Acc:1585844]		ENSRNOG00000001867	Snap29	synaptosome associated protein 29 [Source:RGD Symbol;Acc:620225]
ENSRNOG00000001893	LOC100362453	serine/threonine-protein phosphatase 2A catalytic subunit alpha-like [Source:RGD Symbol;Acc:2318135]		ENSRNOG00000001861	Ydjc	YdjC chitooligosaccharide deacetylase homolog [Source:RGD Symbol;Acc:1359227]		ENSRNOG00000001868	Crkl	CRK like proto-oncogene, adaptor protein [Source:RGD Symbol;Acc:1308531]
ENSRNOG00000001908	Klhl6	kelch-like family member 6 [Source:RGD Symbol;Acc:1307521]		ENSRNOG00000001862	Ube2l3	ubiquitin-conjugating enzyme E2L 3 [Source:RGD Symbol;Acc:1308361]		ENSRNOG00000001870	Lztr1	leucine-zipper-like transcription regulator 1 [Source:RGD Symbol;Acc:1309100]
ENSRNOG00000001911	Map6d1	MAP6 domain containing 1 [Source:RGD Symbol;Acc:1560102]		ENSRNOG00000001864	Tmem191c	transmembrane protein 191C [Source:RGD Symbol;Acc:1587016]		ENSRNOG00000001873	P2rx6	purinergic receptor P2X 6 [Source:RGD Symbol;Acc:3243]
ENSRNOG00000001928	Il1rap	interleukin 1 receptor accessory protein [Source:RGD Symbol;Acc:2893]		ENSRNOG00000001867	Snap29	synaptosome associated protein 29 [Source:RGD Symbol;Acc:620225]		ENSRNOG00000001874	Slc7a4	solute carrier family 7, member 4 [Source:RGD Symbol;Acc:1305905]
ENSRNOG00000001930	Ccdc50	coiled-coil domain containing 50 [Source:RGD Symbol;Acc:727841]		ENSRNOG00000001868	Crkl	CRK like proto-oncogene, adaptor protein [Source:RGD Symbol;Acc:1308531]		ENSRNOG00000001875	Smpd4	sphingomyelin phosphodiesterase 4 [Source:RGD Symbol;Acc:1310674]
ENSRNOG00000001931	Fgf12	fibroblast growth factor 12 [Source:RGD Symbol;Acc:620163]		ENSRNOG00000001870	Lztr1	leucine-zipper-like transcription regulator 1 [Source:RGD Symbol;Acc:1309100]		ENSRNOG00000001877	Med15	mediator complex subunit 15 [Source:RGD Symbol;Acc:1307560]
ENSRNOG00000001953	Bace2	beta-secretase 2 [Source:RGD Symbol;Acc:1303241]		ENSRNOG00000001872	Lrrc74b	leucine rich repeat containing 74B [Source:RGD Symbol;Acc:2319134]		ENSRNOG00000001878	Klhl22	kelch-like family member 22 [Source:RGD Symbol;Acc:1306288]
ENSRNOG00000001956	Dzip3	DAZ interacting zinc finger protein 3 [Source:RGD Symbol;Acc:1563278]		ENSRNOG00000001873	P2rx6	purinergic receptor P2X 6 [Source:RGD Symbol;Acc:3243]		ENSRNOG00000001880	Dgcr6	DiGeorge syndrome critical region gene 6 [Source:RGD Symbol;Acc:1309390]
ENSRNOG00000001958	Ift57	intraflagellar transport 57 [Source:RGD Symbol;Acc:1305947]		ENSRNOG00000001874	Slc7a4	solute carrier family 7, member 4 [Source:RGD Symbol;Acc:1305905]		ENSRNOG00000001884	Ranbp1	RAN binding protein 1 [Source:RGD Symbol;Acc:1310521]
ENSRNOG00000001959	Mx1	MX dynamin like GTPase 1 [Source:RGD Symbol;Acc:3127]		ENSRNOG00000001875	Smpd4	sphingomyelin phosphodiesterase 4 [Source:RGD Symbol;Acc:1310674]		ENSRNOG00000001885	Trmt2a	tRNA methyltransferase 2 homolog A [Source:RGD Symbol;Acc:1310418]
ENSRNOG00000001960	Sult1d1	sulfotransferase family 1D, member 1 [Source:RGD Symbol;Acc:620491]		ENSRNOG00000001877	Med15	mediator complex subunit 15 [Source:RGD Symbol;Acc:1307560]		ENSRNOG00000001886	Dgcr8	DGCR8 microprocessor complex subunit [Source:RGD Symbol;Acc:1306365]
ENSRNOG00000001963	Mx2	MX dynamin like GTPase 2 [Source:RGD Symbol;Acc:628821]		ENSRNOG00000001878	Klhl22	kelch-like family member 22 [Source:RGD Symbol;Acc:1306288]		ENSRNOG00000001888	Arvcf	ARVCF, delta catenin family member [Source:RGD Symbol;Acc:1306655]
ENSRNOG00000001964	Cd47	Cd47 molecule [Source:RGD Symbol;Acc:2308]		ENSRNOG00000001880	Dgcr6	DiGeorge syndrome critical region gene 6 [Source:RGD Symbol;Acc:1309390]		ENSRNOG00000001889	Comt	catechol-O-methyltransferase [Source:RGD Symbol;Acc:2379]
ENSRNOG00000001971	Bbx	BBX high mobility group box domain containing [Source:RGD Symbol;Acc:1309769]		ENSRNOG00000001884	Ranbp1	RAN binding protein 1 [Source:RGD Symbol;Acc:1310521]		ENSRNOG00000001890	Txnrd2	thioredoxin reductase 2 [Source:RGD Symbol;Acc:61960]
ENSRNOG00000001979	Rcan1	regulator of calcineurin 1 [Source:RGD Symbol;Acc:631338]		ENSRNOG00000001885	Trmt2a	tRNA methyltransferase 2 homolog A [Source:RGD Symbol;Acc:1310418]		ENSRNOG00000001891	Gnb1l	G protein subunit beta 1 like [Source:RGD Symbol;Acc:1594165]
ENSRNOG00000001982	Cblb	Cbl proto-oncogene B [Source:RGD Symbol;Acc:620535]		ENSRNOG00000001886	Dgcr8	DGCR8 microprocessor complex subunit [Source:RGD Symbol;Acc:1306365]		ENSRNOG00000001893	LOC100362453	serine/threonine-protein phosphatase 2A catalytic subunit alpha-like [Source:RGD Symbol;Acc:2318135]
ENSRNOG00000001989	Alcam	activated leukocyte cell adhesion molecule [Source:RGD Symbol;Acc:619972]		ENSRNOG00000001888	Arvcf	ARVCF, delta catenin family member [Source:RGD Symbol;Acc:1306655]		ENSRNOG00000001908	Klhl6	kelch-like family member 6 [Source:RGD Symbol;Acc:1307521]
ENSRNOG00000001991	Atp5po	ATP synthase peripheral stalk subunit OSCP [Source:RGD Symbol;Acc:621379]		ENSRNOG00000001889	Comt	catechol-O-methyltransferase [Source:RGD Symbol;Acc:2379]		ENSRNOG00000001911	Map6d1	MAP6 domain containing 1 [Source:RGD Symbol;Acc:1560102]
ENSRNOG00000001992	Atp6v1a	ATPase H+ transporting V1 subunit A [Source:RGD Symbol;Acc:1596464]		ENSRNOG00000001890	Txnrd2	thioredoxin reductase 2 [Source:RGD Symbol;Acc:61960]		ENSRNOG00000001928	Il1rap	interleukin 1 receptor accessory protein [Source:RGD Symbol;Acc:2893]
ENSRNOG00000001996	Ythdc1	YTH domain containing 1 [Source:RGD Symbol;Acc:621706]		ENSRNOG00000001891	Gnb1l	G protein subunit beta 1 like [Source:RGD Symbol;Acc:1594165]		ENSRNOG00000001930	Ccdc50	coiled-coil domain containing 50 [Source:RGD Symbol;Acc:727841]
ENSRNOG00000002001	Itsn1	intersectin 1 [Source:RGD Symbol;Acc:2935]		ENSRNOG00000001893	LOC100362453	serine/threonine-protein phosphatase 2A catalytic subunit alpha-like [Source:RGD Symbol;Acc:2318135]		ENSRNOG00000001931	Fgf12	fibroblast growth factor 12 [Source:RGD Symbol;Acc:620163]
ENSRNOG00000002004	Prdm8	PR/SET domain 8 [Source:RGD Symbol;Acc:1311628]		ENSRNOG00000001908	Klhl6	kelch-like family member 6 [Source:RGD Symbol;Acc:1307521]		ENSRNOG00000001953	Bace2	beta-secretase 2 [Source:RGD Symbol;Acc:1303241]
ENSRNOG00000002012	Donson	DNA replication fork stabilization factor DONSON [Source:RGD Symbol;Acc:1306823]		ENSRNOG00000001911	Map6d1	MAP6 domain containing 1 [Source:RGD Symbol;Acc:1560102]		ENSRNOG00000001956	Dzip3	DAZ interacting zinc finger protein 3 [Source:RGD Symbol;Acc:1563278]
ENSRNOG00000002013	Sidt1	SID1 transmembrane family, member 1 [Source:RGD Symbol;Acc:1559616]		ENSRNOG00000001928	Il1rap	interleukin 1 receptor accessory protein [Source:RGD Symbol;Acc:2893]		ENSRNOG00000001958	Ift57	intraflagellar transport 57 [Source:RGD Symbol;Acc:1305947]
ENSRNOG00000002021	Son	SON DNA and RNA binding protein [Source:RGD Symbol;Acc:1309013]		ENSRNOG00000001930	Ccdc50	coiled-coil domain containing 50 [Source:RGD Symbol;Acc:727841]		ENSRNOG00000001959	Mx1	MX dynamin like GTPase 1 [Source:RGD Symbol;Acc:3127]
ENSRNOG00000002024	Epha5	EPH receptor A5 [Source:RGD Symbol;Acc:620831]		ENSRNOG00000001931	Fgf12	fibroblast growth factor 12 [Source:RGD Symbol;Acc:620163]		ENSRNOG00000001960	Sult1d1	sulfotransferase family 1D, member 1 [Source:RGD Symbol;Acc:620491]
ENSRNOG00000002026	Dnajc28	DnaJ heat shock protein family (Hsp40) member C28 [Source:RGD Symbol;Acc:1359589]		ENSRNOG00000001943	Retnlg	resistin-like gamma [Source:RGD Symbol;Acc:727934]		ENSRNOG00000001963	Mx2	MX dynamin like GTPase 2 [Source:RGD Symbol;Acc:628821]
ENSRNOG00000002028	Tmem50b	transmembrane protein 50B [Source:RGD Symbol;Acc:1307561]		ENSRNOG00000001953	Bace2	beta-secretase 2 [Source:RGD Symbol;Acc:1303241]		ENSRNOG00000001964	Cd47	Cd47 molecule [Source:RGD Symbol;Acc:2308]
ENSRNOG00000002032	Ifngr2	interferon gamma receptor 2 [Source:RGD Symbol;Acc:1307532]		ENSRNOG00000001956	Dzip3	DAZ interacting zinc finger protein 3 [Source:RGD Symbol;Acc:1563278]		ENSRNOG00000001971	Bbx	BBX high mobility group box domain containing [Source:RGD Symbol;Acc:1309769]
ENSRNOG00000002035	Paqr3	progestin and adipoQ receptor family member 3 [Source:RGD Symbol;Acc:1310426]		ENSRNOG00000001958	Ift57	intraflagellar transport 57 [Source:RGD Symbol;Acc:1305947]		ENSRNOG00000001979	Rcan1	regulator of calcineurin 1 [Source:RGD Symbol;Acc:631338]
ENSRNOG00000002036	Paxbp1	PAX3 and PAX7 binding protein 1 [Source:RGD Symbol;Acc:1584739]		ENSRNOG00000001959	Mx1	MX dynamin like GTPase 1 [Source:RGD Symbol;Acc:3127]		ENSRNOG00000001982	Cblb	Cbl proto-oncogene B [Source:RGD Symbol;Acc:620535]
ENSRNOG00000002039	Evi5	ecotropic viral integration site 5 [Source:RGD Symbol;Acc:2322879]		ENSRNOG00000001960	Sult1d1	sulfotransferase family 1D, member 1 [Source:RGD Symbol;Acc:620491]		ENSRNOG00000001989	Alcam	activated leukocyte cell adhesion molecule [Source:RGD Symbol;Acc:619972]
ENSRNOG00000002040	Bmp2k	BMP-2 inducible kinase [Source:RGD Symbol;Acc:1564828]		ENSRNOG00000001963	Mx2	MX dynamin like GTPase 2 [Source:RGD Symbol;Acc:628821]		ENSRNOG00000001991	Atp5po	ATP synthase peripheral stalk subunit OSCP [Source:RGD Symbol;Acc:621379]
ENSRNOG00000002041	Boc	BOC cell adhesion associated, oncogene regulated [Source:RGD Symbol;Acc:1304550]		ENSRNOG00000001964	Cd47	Cd47 molecule [Source:RGD Symbol;Acc:2308]		ENSRNOG00000001992	Atp6v1a	ATPase H+ transporting V1 subunit A [Source:RGD Symbol;Acc:1596464]
ENSRNOG00000002044	Gtpbp8	GTP-binding protein 8 (putative) [Source:RGD Symbol;Acc:1310025]		ENSRNOG00000001971	Bbx	BBX high mobility group box domain containing [Source:RGD Symbol;Acc:1309769]		ENSRNOG00000001996	Ythdc1	YTH domain containing 1 [Source:RGD Symbol;Acc:621706]
ENSRNOG00000002045	Anxa3	annexin A3 [Source:RGD Symbol;Acc:2119]		ENSRNOG00000001979	Rcan1	regulator of calcineurin 1 [Source:RGD Symbol;Acc:631338]		ENSRNOG00000002001	Itsn1	intersectin 1 [Source:RGD Symbol;Acc:2935]
ENSRNOG00000002050	Igfbp7	insulin-like growth factor binding protein 7 [Source:RGD Symbol;Acc:1306201]		ENSRNOG00000001982	Cblb	Cbl proto-oncogene B [Source:RGD Symbol;Acc:620535]		ENSRNOG00000002004	Prdm8	PR/SET domain 8 [Source:RGD Symbol;Acc:1311628]
ENSRNOG00000002051	Synj1	synaptojanin 1 [Source:RGD Symbol;Acc:69434]		ENSRNOG00000001989	Alcam	activated leukocyte cell adhesion molecule [Source:RGD Symbol;Acc:619972]		ENSRNOG00000002012	Donson	DNA replication fork stabilization factor DONSON [Source:RGD Symbol;Acc:1306823]
ENSRNOG00000002052	Ccdc80	coiled-coil domain containing 80 [Source:RGD Symbol;Acc:69421]		ENSRNOG00000001991	Atp5po	ATP synthase peripheral stalk subunit OSCP [Source:RGD Symbol;Acc:621379]		ENSRNOG00000002013	Sidt1	SID1 transmembrane family, member 1 [Source:RGD Symbol;Acc:1559616]
ENSRNOG00000002053	Fras1	Fraser extracellular matrix complex subunit 1 [Source:RGD Symbol;Acc:1306516]		ENSRNOG00000001992	Atp6v1a	ATPase H+ transporting V1 subunit A [Source:RGD Symbol;Acc:1596464]		ENSRNOG00000002021	Son	SON DNA and RNA binding protein [Source:RGD Symbol;Acc:1309013]
ENSRNOG00000002054	Glmn	glomulin, FKBP associated protein [Source:RGD Symbol;Acc:1588600]		ENSRNOG00000001996	Ythdc1	YTH domain containing 1 [Source:RGD Symbol;Acc:621706]		ENSRNOG00000002024	Epha5	EPH receptor A5 [Source:RGD Symbol;Acc:620831]
ENSRNOG00000002055	Noa1	nitric oxide associated 1 [Source:RGD Symbol;Acc:1359460]		ENSRNOG00000002001	Itsn1	intersectin 1 [Source:RGD Symbol;Acc:2935]		ENSRNOG00000002026	Dnajc28	DnaJ heat shock protein family (Hsp40) member C28 [Source:RGD Symbol;Acc:1359589]
ENSRNOG00000002061	Ptpn13	protein tyrosine phosphatase, non-receptor type 13 [Source:RGD Symbol;Acc:1563360]		ENSRNOG00000002004	Prdm8	PR/SET domain 8 [Source:RGD Symbol;Acc:1311628]		ENSRNOG00000002028	Tmem50b	transmembrane protein 50B [Source:RGD Symbol;Acc:1307561]
ENSRNOG00000002069	Slc35a5	solute carrier family 35, member A5 [Source:RGD Symbol;Acc:1564361]		ENSRNOG00000002012	Donson	DNA replication fork stabilization factor DONSON [Source:RGD Symbol;Acc:1306823]		ENSRNOG00000002032	Ifngr2	interferon gamma receptor 2 [Source:RGD Symbol;Acc:1307532]
ENSRNOG00000002070	Mrpl1	mitochondrial ribosomal protein L1 [Source:RGD Symbol;Acc:1306850]		ENSRNOG00000002013	Sidt1	SID1 transmembrane family, member 1 [Source:RGD Symbol;Acc:1559616]		ENSRNOG00000002035	Paqr3	progestin and adipoQ receptor family member 3 [Source:RGD Symbol;Acc:1310426]
ENSRNOG00000002072	Eva1c	eva-1 homolog C [Source:RGD Symbol;Acc:1307569]		ENSRNOG00000002014	Stap1	signal transducing adaptor family member 1 [Source:RGD Symbol;Acc:1311584]		ENSRNOG00000002036	Paxbp1	PAX3 and PAX7 binding protein 1 [Source:RGD Symbol;Acc:1584739]
ENSRNOG00000002073	Brdt	bromodomain testis associated [Source:RGD Symbol;Acc:1306678]		ENSRNOG00000002021	Son	SON DNA and RNA binding protein [Source:RGD Symbol;Acc:1309013]		ENSRNOG00000002039	Evi5	ecotropic viral integration site 5 [Source:RGD Symbol;Acc:2322879]
ENSRNOG00000002074	Rest	RE1-silencing transcription factor [Source:RGD Symbol;Acc:621069]		ENSRNOG00000002024	Epha5	EPH receptor A5 [Source:RGD Symbol;Acc:620831]		ENSRNOG00000002040	Bmp2k	BMP-2 inducible kinase [Source:RGD Symbol;Acc:1564828]
ENSRNOG00000002075	Cnot6l	CCR4-NOT transcription complex, subunit 6-like [Source:RGD Symbol;Acc:1309128]		ENSRNOG00000002026	Dnajc28	DnaJ heat shock protein family (Hsp40) member C28 [Source:RGD Symbol;Acc:1359589]		ENSRNOG00000002041	Boc	BOC cell adhesion associated, oncogene regulated [Source:RGD Symbol;Acc:1304550]
ENSRNOG00000002079	Mapk10	mitogen activated protein kinase 10 [Source:RGD Symbol;Acc:3663]		ENSRNOG00000002028	Tmem50b	transmembrane protein 50B [Source:RGD Symbol;Acc:1307561]		ENSRNOG00000002044	Gtpbp8	GTP-binding protein 8 (putative) [Source:RGD Symbol;Acc:1310025]
ENSRNOG00000002080	Urb1	URB1 ribosome biogenesis homolog [Source:RGD Symbol;Acc:1304621]		ENSRNOG00000002032	Ifngr2	interferon gamma receptor 2 [Source:RGD Symbol;Acc:1307532]		ENSRNOG00000002045	Anxa3	annexin A3 [Source:RGD Symbol;Acc:2119]
ENSRNOG00000002089	Ccng2	cyclin G2 [Source:RGD Symbol;Acc:1305002]		ENSRNOG00000002035	Paqr3	progestin and adipoQ receptor family member 3 [Source:RGD Symbol;Acc:1310426]		ENSRNOG00000002050	Igfbp7	insulin-like growth factor binding protein 7 [Source:RGD Symbol;Acc:1306201]
ENSRNOG00000002091	Gtf3c3	general transcription factor IIIC subunit 3 [Source:RGD Symbol;Acc:1309185]		ENSRNOG00000002036	Paxbp1	PAX3 and PAX7 binding protein 1 [Source:RGD Symbol;Acc:1584739]		ENSRNOG00000002051	Synj1	synaptojanin 1 [Source:RGD Symbol;Acc:69434]
ENSRNOG00000002092	Hunk	hormonally upregulated Neu-associated kinase [Source:RGD Symbol;Acc:1565091]		ENSRNOG00000002039	Evi5	ecotropic viral integration site 5 [Source:RGD Symbol;Acc:2322879]		ENSRNOG00000002052	Ccdc80	coiled-coil domain containing 80 [Source:RGD Symbol;Acc:69421]
ENSRNOG00000002093	Tgfbr3	transforming growth factor beta receptor 3 [Source:RGD Symbol;Acc:61821]		ENSRNOG00000002040	Bmp2k	BMP-2 inducible kinase [Source:RGD Symbol;Acc:1564828]		ENSRNOG00000002053	Fras1	Fraser extracellular matrix complex subunit 1 [Source:RGD Symbol;Acc:1306516]
ENSRNOG00000002094	Atg3	autophagy related 3 [Source:RGD Symbol;Acc:708464]		ENSRNOG00000002041	Boc	BOC cell adhesion associated, oncogene regulated [Source:RGD Symbol;Acc:1304550]		ENSRNOG00000002054	Glmn	glomulin, FKBP associated protein [Source:RGD Symbol;Acc:1588600]
ENSRNOG00000002097	Rasl11b	RAS-like family 11 member B [Source:RGD Symbol;Acc:1303099]		ENSRNOG00000002044	Gtpbp8	GTP-binding protein 8 (putative) [Source:RGD Symbol;Acc:1310025]		ENSRNOG00000002055	Noa1	nitric oxide associated 1 [Source:RGD Symbol;Acc:1359460]
ENSRNOG00000002100	LOC108348180	signal recognition particle subunit SRP72-like [Source:RGD Symbol;Acc:11405956]		ENSRNOG00000002045	Anxa3	annexin A3 [Source:RGD Symbol;Acc:2119]		ENSRNOG00000002057	Slc10a6	solute carrier family 10 member 6 [Source:RGD Symbol;Acc:727800]
ENSRNOG00000002101	Paics	phosphoribosylaminoimidazole carboxylase and phosphoribosylaminoimidazolesuccinocarboxamide synthase [Source:RGD Symbol;Acc:620066]		ENSRNOG00000002050	Igfbp7	insulin-like growth factor binding protein 7 [Source:RGD Symbol;Acc:1306201]		ENSRNOG00000002061	Ptpn13	protein tyrosine phosphatase, non-receptor type 13 [Source:RGD Symbol;Acc:1563360]
ENSRNOG00000002104	Scaf4	SR-related CTD-associated factor 4 [Source:RGD Symbol;Acc:727896]		ENSRNOG00000002051	Synj1	synaptojanin 1 [Source:RGD Symbol;Acc:69434]		ENSRNOG00000002069	Slc35a5	solute carrier family 35, member A5 [Source:RGD Symbol;Acc:1564361]
ENSRNOG00000002105	Cdc7	cell division cycle 7 [Source:RGD Symbol;Acc:1308351]		ENSRNOG00000002052	Ccdc80	coiled-coil domain containing 80 [Source:RGD Symbol;Acc:69421]		ENSRNOG00000002070	Mrpl1	mitochondrial ribosomal protein L1 [Source:RGD Symbol;Acc:1306850]
ENSRNOG00000002106	Usp46	ubiquitin specific peptidase 46 [Source:RGD Symbol;Acc:1564808]		ENSRNOG00000002054	Glmn	glomulin, FKBP associated protein [Source:RGD Symbol;Acc:1588600]		ENSRNOG00000002072	Eva1c	eva-1 homolog C [Source:RGD Symbol;Acc:1307569]
ENSRNOG00000002112	Zfp644	zinc finger protein 644 [Source:RGD Symbol;Acc:1306805]		ENSRNOG00000002055	Noa1	nitric oxide associated 1 [Source:RGD Symbol;Acc:1359460]		ENSRNOG00000002073	Brdt	bromodomain testis associated [Source:RGD Symbol;Acc:1306678]
ENSRNOG00000002115	Sod1	superoxide dismutase 1 [Source:RGD Symbol;Acc:3731]		ENSRNOG00000002057	Slc10a6	solute carrier family 10 member 6 [Source:RGD Symbol;Acc:727800]		ENSRNOG00000002074	Rest	RE1-silencing transcription factor [Source:RGD Symbol;Acc:621069]
ENSRNOG00000002121	Lrrc8d	leucine rich repeat containing 8 VRAC subunit D [Source:RGD Symbol;Acc:1309601]		ENSRNOG00000002061	Ptpn13	protein tyrosine phosphatase, non-receptor type 13 [Source:RGD Symbol;Acc:1563360]		ENSRNOG00000002075	Cnot6l	CCR4-NOT transcription complex, subunit 6-like [Source:RGD Symbol;Acc:1309128]
ENSRNOG00000002125	Ccni	cyclin I [Source:RGD Symbol;Acc:1309209]		ENSRNOG00000002069	Slc35a5	solute carrier family 35, member A5 [Source:RGD Symbol;Acc:1564361]		ENSRNOG00000002079	Mapk10	mitogen activated protein kinase 10 [Source:RGD Symbol;Acc:3663]
ENSRNOG00000002126	Ncam2	neural cell adhesion molecule 2 [Source:RGD Symbol;Acc:1303131]		ENSRNOG00000002070	Mrpl1	mitochondrial ribosomal protein L1 [Source:RGD Symbol;Acc:1306850]		ENSRNOG00000002080	Urb1	URB1 ribosome biogenesis homolog [Source:RGD Symbol;Acc:1304621]
ENSRNOG00000002128	Ppat	phosphoribosyl pyrophosphate amidotransferase [Source:RGD Symbol;Acc:620237]		ENSRNOG00000002072	Eva1c	eva-1 homolog C [Source:RGD Symbol;Acc:1307569]		ENSRNOG00000002089	Ccng2	cyclin G2 [Source:RGD Symbol;Acc:1305002]
ENSRNOG00000002129	Lrrc8b	leucine rich repeat containing 8 VRAC subunit B [Source:RGD Symbol;Acc:1563429]		ENSRNOG00000002073	Brdt	bromodomain testis associated [Source:RGD Symbol;Acc:1306678]		ENSRNOG00000002091	Gtf3c3	general transcription factor IIIC subunit 3 [Source:RGD Symbol;Acc:1309185]
ENSRNOG00000002135	Sgcb	sarcoglycan, beta [Source:RGD Symbol;Acc:1594202]		ENSRNOG00000002074	Rest	RE1-silencing transcription factor [Source:RGD Symbol;Acc:621069]		ENSRNOG00000002092	Hunk	hormonally upregulated Neu-associated kinase [Source:RGD Symbol;Acc:1565091]
ENSRNOG00000002137	Aasdh	aminoadipate-semialdehyde dehydrogenase [Source:RGD Symbol;Acc:1311135]		ENSRNOG00000002075	Cnot6l	CCR4-NOT transcription complex, subunit 6-like [Source:RGD Symbol;Acc:1309128]		ENSRNOG00000002093	Tgfbr3	transforming growth factor beta receptor 3 [Source:RGD Symbol;Acc:61821]
ENSRNOG00000002139	Cracd	capping protein inhibiting regulator of actin dynamics [Source:RGD Symbol;Acc:1311575]		ENSRNOG00000002079	Mapk10	mitogen activated protein kinase 10 [Source:RGD Symbol;Acc:3663]		ENSRNOG00000002094	Atg3	autophagy related 3 [Source:RGD Symbol;Acc:708464]
ENSRNOG00000002141	Cd200	Cd200 molecule [Source:RGD Symbol;Acc:3104]		ENSRNOG00000002080	Urb1	URB1 ribosome biogenesis homolog [Source:RGD Symbol;Acc:1304621]		ENSRNOG00000002097	Rasl11b	RAS-like family 11 member B [Source:RGD Symbol;Acc:1303099]
ENSRNOG00000002142	Cds1	CDP-diacylglycerol synthase 1 [Source:RGD Symbol;Acc:621185]		ENSRNOG00000002089	Ccng2	cyclin G2 [Source:RGD Symbol;Acc:1305002]		ENSRNOG00000002100	LOC108348180	signal recognition particle subunit SRP72-like [Source:RGD Symbol;Acc:11405956]
ENSRNOG00000002144	Exoc1	exocyst complex component 1 [Source:RGD Symbol;Acc:1304939]		ENSRNOG00000002091	Gtf3c3	general transcription factor IIIC subunit 3 [Source:RGD Symbol;Acc:1309185]		ENSRNOG00000002101	Paics	phosphoribosylaminoimidazole carboxylase and phosphoribosylaminoimidazolesuccinocarboxamide synthase [Source:RGD Symbol;Acc:620066]
ENSRNOG00000002146	Pkd2	polycystin 2, transient receptor potential cation channel [Source:RGD Symbol;Acc:1559992]		ENSRNOG00000002092	Hunk	hormonally upregulated Neu-associated kinase [Source:RGD Symbol;Acc:1565091]		ENSRNOG00000002104	Scaf4	SR-related CTD-associated factor 4 [Source:RGD Symbol;Acc:727896]
ENSRNOG00000002152	Dcun1d4	defective in cullin neddylation 1 domain containing 4 [Source:RGD Symbol;Acc:1310422]		ENSRNOG00000002093	Tgfbr3	transforming growth factor beta receptor 3 [Source:RGD Symbol;Acc:61821]		ENSRNOG00000002105	Cdc7	cell division cycle 7 [Source:RGD Symbol;Acc:1308351]
ENSRNOG00000002153	Cep135	centrosomal protein 135 [Source:RGD Symbol;Acc:1310726]		ENSRNOG00000002094	Atg3	autophagy related 3 [Source:RGD Symbol;Acc:708464]		ENSRNOG00000002106	Usp46	ubiquitin specific peptidase 46 [Source:RGD Symbol;Acc:1564808]
ENSRNOG00000002154	Mepe	matrix extracellular phosphoglycoprotein [Source:RGD Symbol;Acc:71036]		ENSRNOG00000002097	Rasl11b	RAS-like family 11 member B [Source:RGD Symbol;Acc:1303099]		ENSRNOG00000002112	Zfp644	zinc finger protein 644 [Source:RGD Symbol;Acc:1306805]
ENSRNOG00000002158	Ibsp	integrin-binding sialoprotein [Source:RGD Symbol;Acc:2855]		ENSRNOG00000002100	LOC108348180	signal recognition particle subunit SRP72-like [Source:RGD Symbol;Acc:11405956]		ENSRNOG00000002115	Sod1	superoxide dismutase 1 [Source:RGD Symbol;Acc:3731]
ENSRNOG00000002159	Gpat3	glycerol-3-phosphate acyltransferase 3 [Source:RGD Symbol;Acc:1565703]		ENSRNOG00000002101	Paics	phosphoribosylaminoimidazole carboxylase and phosphoribosylaminoimidazolesuccinocarboxamide synthase [Source:RGD Symbol;Acc:620066]		ENSRNOG00000002121	Lrrc8d	leucine rich repeat containing 8 VRAC subunit D [Source:RGD Symbol;Acc:1309601]
ENSRNOG00000002161	Tlr6	toll-like receptor 6 [Source:RGD Symbol;Acc:1303030]		ENSRNOG00000002104	Scaf4	SR-related CTD-associated factor 4 [Source:RGD Symbol;Acc:727896]		ENSRNOG00000002125	Ccni	cyclin I [Source:RGD Symbol;Acc:1309209]
ENSRNOG00000002163	Klf3	KLF transcription factor 3 [Source:RGD Symbol;Acc:1593290]		ENSRNOG00000002105	Cdc7	cell division cycle 7 [Source:RGD Symbol;Acc:1308351]		ENSRNOG00000002126	Ncam2	neural cell adhesion molecule 2 [Source:RGD Symbol;Acc:1303131]
ENSRNOG00000002165	Abraxas1	abraxas 1, BRCA1 A complex subunit [Source:RGD Symbol;Acc:1305287]		ENSRNOG00000002106	Usp46	ubiquitin specific peptidase 46 [Source:RGD Symbol;Acc:1564808]		ENSRNOG00000002128	Ppat	phosphoribosyl pyrophosphate amidotransferase [Source:RGD Symbol;Acc:620237]
ENSRNOG00000002171	Phldb2	pleckstrin homology-like domain, family B, member 2 [Source:RGD Symbol;Acc:1591402]		ENSRNOG00000002110	Fam114a1l1	family with sequence similarity 114, member A1-like 1 [Source:RGD Symbol;Acc:1309701]		ENSRNOG00000002129	Lrrc8b	leucine rich repeat containing 8 VRAC subunit B [Source:RGD Symbol;Acc:1563429]
ENSRNOG00000002175	Clock	clock circadian regulator [Source:RGD Symbol;Acc:620271]		ENSRNOG00000002112	Zfp644	zinc finger protein 644 [Source:RGD Symbol;Acc:1306805]		ENSRNOG00000002135	Sgcb	sarcoglycan, beta [Source:RGD Symbol;Acc:1594202]
ENSRNOG00000002176	Nectin3	nectin cell adhesion molecule 3 [Source:RGD Symbol;Acc:1309516]		ENSRNOG00000002115	Sod1	superoxide dismutase 1 [Source:RGD Symbol;Acc:3731]		ENSRNOG00000002137	Aasdh	aminoadipate-semialdehyde dehydrogenase [Source:RGD Symbol;Acc:1311135]
ENSRNOG00000002177	Gnpda2	glucosamine-6-phosphate deaminase 2 [Source:RGD Symbol;Acc:1305521]		ENSRNOG00000002120	Spata18	spermatogenesis associated 18 [Source:RGD Symbol;Acc:735208]		ENSRNOG00000002139	Cracd	capping protein inhibiting regulator of actin dynamics [Source:RGD Symbol;Acc:1311575]
ENSRNOG00000002178	Mrps18c	mitochondrial ribosomal protein S18C [Source:RGD Symbol;Acc:1307997]		ENSRNOG00000002121	Lrrc8d	leucine rich repeat containing 8 VRAC subunit D [Source:RGD Symbol;Acc:1309601]		ENSRNOG00000002141	Cd200	Cd200 molecule [Source:RGD Symbol;Acc:3104]
ENSRNOG00000002180	Tbc1d1	TBC1 domain family member 1 [Source:RGD Symbol;Acc:1304562]		ENSRNOG00000002125	Ccni	cyclin I [Source:RGD Symbol;Acc:1309209]		ENSRNOG00000002142	Cds1	CDP-diacylglycerol synthase 1 [Source:RGD Symbol;Acc:621185]
ENSRNOG00000002181	Helq	helicase, POLQ-like [Source:RGD Symbol;Acc:1560216]		ENSRNOG00000002126	Ncam2	neural cell adhesion molecule 2 [Source:RGD Symbol;Acc:1303131]		ENSRNOG00000002144	Exoc1	exocyst complex component 1 [Source:RGD Symbol;Acc:1304939]
ENSRNOG00000002182	Septin11	septin 11 [Source:RGD Symbol;Acc:1307405]		ENSRNOG00000002128	Ppat	phosphoribosyl pyrophosphate amidotransferase [Source:RGD Symbol;Acc:620237]		ENSRNOG00000002146	Pkd2	polycystin 2, transient receptor potential cation channel [Source:RGD Symbol;Acc:1559992]
ENSRNOG00000002185	Pgm2	phosphoglucomutase 2 [Source:RGD Symbol;Acc:1306061]		ENSRNOG00000002129	Lrrc8b	leucine rich repeat containing 8 VRAC subunit B [Source:RGD Symbol;Acc:1563429]		ENSRNOG00000002152	Dcun1d4	defective in cullin neddylation 1 domain containing 4 [Source:RGD Symbol;Acc:1310422]
ENSRNOG00000002186	Nudt9	nudix hydrolase 9 [Source:RGD Symbol;Acc:1359522]		ENSRNOG00000002135	Sgcb	sarcoglycan, beta [Source:RGD Symbol;Acc:1594202]		ENSRNOG00000002153	Cep135	centrosomal protein 135 [Source:RGD Symbol;Acc:1310726]
ENSRNOG00000002188	Hpse	heparanase [Source:RGD Symbol;Acc:61969]		ENSRNOG00000002137	Aasdh	aminoadipate-semialdehyde dehydrogenase [Source:RGD Symbol;Acc:1311135]		ENSRNOG00000002154	Mepe	matrix extracellular phosphoglycoprotein [Source:RGD Symbol;Acc:71036]
ENSRNOG00000002191	LOC498368	similar to RIKEN cDNA 0610040J01 [Source:RGD Symbol;Acc:1561612]		ENSRNOG00000002139	Cracd	capping protein inhibiting regulator of actin dynamics [Source:RGD Symbol;Acc:1311575]		ENSRNOG00000002158	Ibsp	integrin-binding sialoprotein [Source:RGD Symbol;Acc:2855]
ENSRNOG00000002192	Rell1	RELT-like 1 [Source:RGD Symbol;Acc:1307468]		ENSRNOG00000002141	Cd200	Cd200 molecule [Source:RGD Symbol;Acc:3104]		ENSRNOG00000002159	Gpat3	glycerol-3-phosphate acyltransferase 3 [Source:RGD Symbol;Acc:1565703]
ENSRNOG00000002194	Coq2	coenzyme Q2, polyprenyltransferase [Source:RGD Symbol;Acc:1306722]		ENSRNOG00000002142	Cds1	CDP-diacylglycerol synthase 1 [Source:RGD Symbol;Acc:621185]		ENSRNOG00000002161	Tlr6	toll-like receptor 6 [Source:RGD Symbol;Acc:1303030]
ENSRNOG00000002196	Ociad2	OCIA domain containing 2 [Source:RGD Symbol;Acc:2319541]		ENSRNOG00000002144	Exoc1	exocyst complex component 1 [Source:RGD Symbol;Acc:1304939]		ENSRNOG00000002163	Klf3	KLF transcription factor 3 [Source:RGD Symbol;Acc:1593290]
ENSRNOG00000002199	Tmem165	transmembrane protein 165 [Source:RGD Symbol;Acc:1306983]		ENSRNOG00000002146	Pkd2	polycystin 2, transient receptor potential cation channel [Source:RGD Symbol;Acc:1559992]		ENSRNOG00000002165	Abraxas1	abraxas 1, BRCA1 A complex subunit [Source:RGD Symbol;Acc:1305287]
ENSRNOG00000002200	LOC100363472	nuclear receptor-binding factor 2-like [Source:RGD Symbol;Acc:2322973]		ENSRNOG00000002152	Dcun1d4	defective in cullin neddylation 1 domain containing 4 [Source:RGD Symbol;Acc:1310422]		ENSRNOG00000002171	Phldb2	pleckstrin homology-like domain, family B, member 2 [Source:RGD Symbol;Acc:1591402]
ENSRNOG00000002202	Sowahb	sosondowah ankyrin repeat domain family member B [Source:RGD Symbol;Acc:1311994]		ENSRNOG00000002153	Cep135	centrosomal protein 135 [Source:RGD Symbol;Acc:1310726]		ENSRNOG00000002175	Clock	clock circadian regulator [Source:RGD Symbol;Acc:620271]
ENSRNOG00000002203	Lin54	lin-54 DREAM MuvB core complex component [Source:RGD Symbol;Acc:1311361]		ENSRNOG00000002154	Mepe	matrix extracellular phosphoglycoprotein [Source:RGD Symbol;Acc:71036]		ENSRNOG00000002176	Nectin3	nectin cell adhesion molecule 3 [Source:RGD Symbol;Acc:1309516]
ENSRNOG00000002205	Ociad1	OCIA domain containing 1 [Source:RGD Symbol;Acc:1359549]		ENSRNOG00000002158	Ibsp	integrin-binding sialoprotein [Source:RGD Symbol;Acc:2855]		ENSRNOG00000002177	Gnpda2	glucosamine-6-phosphate deaminase 2 [Source:RGD Symbol;Acc:1305521]
ENSRNOG00000002207	Guf1	GTP binding elongation factor GUF1 [Source:RGD Symbol;Acc:1310774]		ENSRNOG00000002159	Gpat3	glycerol-3-phosphate acyltransferase 3 [Source:RGD Symbol;Acc:1565703]		ENSRNOG00000002178	Mrps18c	mitochondrial ribosomal protein S18C [Source:RGD Symbol;Acc:1307997]
ENSRNOG00000002208	Shroom3	shroom family member 3 [Source:RGD Symbol;Acc:1310470]		ENSRNOG00000002161	Tlr6	toll-like receptor 6 [Source:RGD Symbol;Acc:1303030]		ENSRNOG00000002180	Tbc1d1	TBC1 domain family member 1 [Source:RGD Symbol;Acc:1304562]
ENSRNOG00000002210	Hsd17b11	hydroxysteroid (17-beta) dehydrogenase 11 [Source:RGD Symbol;Acc:1303235]		ENSRNOG00000002163	Klf3	KLF transcription factor 3 [Source:RGD Symbol;Acc:1593290]		ENSRNOG00000002181	Helq	helicase, POLQ-like [Source:RGD Symbol;Acc:1560216]
ENSRNOG00000002212	Hsd17b13	hydroxysteroid (17-beta) dehydrogenase 13 [Source:RGD Symbol;Acc:1359553]		ENSRNOG00000002165	Abraxas1	abraxas 1, BRCA1 A complex subunit [Source:RGD Symbol;Acc:1305287]		ENSRNOG00000002182	Septin11	septin 11 [Source:RGD Symbol;Acc:1307405]
ENSRNOG00000002214	Klhl8	kelch-like family member 8 [Source:RGD Symbol;Acc:1304685]		ENSRNOG00000002167	Dmp1	dentin matrix acidic phosphoprotein 1 [Source:RGD Symbol;Acc:2508]		ENSRNOG00000002185	Pgm2	phosphoglucomutase 2 [Source:RGD Symbol;Acc:1306061]
ENSRNOG00000002215	Mylk	myosin light chain kinase [Source:RGD Symbol;Acc:1310915]		ENSRNOG00000002171	Phldb2	pleckstrin homology-like domain, family B, member 2 [Source:RGD Symbol;Acc:1591402]		ENSRNOG00000002186	Nudt9	nudix hydrolase 9 [Source:RGD Symbol;Acc:1359522]
ENSRNOG00000002216	Srd5a3	steroid 5 alpha-reductase 3 [Source:RGD Symbol;Acc:1308828]		ENSRNOG00000002175	Clock	clock circadian regulator [Source:RGD Symbol;Acc:620271]		ENSRNOG00000002188	Hpse	heparanase [Source:RGD Symbol;Acc:61969]
ENSRNOG00000002217	Plac8	placenta associated 8 [Source:RGD Symbol;Acc:1308102]		ENSRNOG00000002176	Nectin3	nectin cell adhesion molecule 3 [Source:RGD Symbol;Acc:1309516]		ENSRNOG00000002191	LOC498368	similar to RIKEN cDNA 0610040J01 [Source:RGD Symbol;Acc:1561612]
ENSRNOG00000002218	Stbd1	starch binding domain 1 [Source:RGD Symbol;Acc:1311800]		ENSRNOG00000002177	Gnpda2	glucosamine-6-phosphate deaminase 2 [Source:RGD Symbol;Acc:1305521]		ENSRNOG00000002192	Rell1	RELT-like 1 [Source:RGD Symbol;Acc:1307468]
ENSRNOG00000002225	Scarb2	scavenger receptor class B, member 2 [Source:RGD Symbol;Acc:621882]		ENSRNOG00000002178	Mrps18c	mitochondrial ribosomal protein S18C [Source:RGD Symbol;Acc:1307997]		ENSRNOG00000002194	Coq2	coenzyme Q2, polyprenyltransferase [Source:RGD Symbol;Acc:1306722]
ENSRNOG00000002227	Kit	KIT proto-oncogene receptor tyrosine kinase [Source:RGD Symbol;Acc:620568]		ENSRNOG00000002180	Tbc1d1	TBC1 domain family member 1 [Source:RGD Symbol;Acc:1304562]		ENSRNOG00000002196	Ociad2	OCIA domain containing 2 [Source:RGD Symbol;Acc:2319541]
ENSRNOG00000002229	Adcy5	adenylate cyclase 5 [Source:RGD Symbol;Acc:71014]		ENSRNOG00000002181	Helq	helicase, POLQ-like [Source:RGD Symbol;Acc:1560216]		ENSRNOG00000002199	Tmem165	transmembrane protein 165 [Source:RGD Symbol;Acc:1306983]
ENSRNOG00000002232	Aff1	ALF transcription elongation factor 1 [Source:RGD Symbol;Acc:1307940]		ENSRNOG00000002182	Septin11	septin 11 [Source:RGD Symbol;Acc:1307405]		ENSRNOG00000002200	LOC100363472	nuclear receptor-binding factor 2-like [Source:RGD Symbol;Acc:2322973]
ENSRNOG00000002238	Sema5b	semaphorin 5B [Source:RGD Symbol;Acc:1308914]		ENSRNOG00000002185	Pgm2	phosphoglucomutase 2 [Source:RGD Symbol;Acc:1306061]		ENSRNOG00000002202	Sowahb	sosondowah ankyrin repeat domain family member B [Source:RGD Symbol;Acc:1311994]
ENSRNOG00000002240	Slc49a4	solute carrier family 49 member 4 [Source:RGD Symbol;Acc:1310939]		ENSRNOG00000002186	Nudt9	nudix hydrolase 9 [Source:RGD Symbol;Acc:1359522]		ENSRNOG00000002203	Lin54	lin-54 DREAM MuvB core complex component [Source:RGD Symbol;Acc:1311361]
ENSRNOG00000002241	Hspbap1	HSPB1 associated protein 1 [Source:RGD Symbol;Acc:620870]		ENSRNOG00000002188	Hpse	heparanase [Source:RGD Symbol;Acc:61969]		ENSRNOG00000002205	Ociad1	OCIA domain containing 1 [Source:RGD Symbol;Acc:1359549]
ENSRNOG00000002244	Pdgfra	platelet derived growth factor receptor alpha [Source:RGD Symbol;Acc:3284]		ENSRNOG00000002191	LOC498368	similar to RIKEN cDNA 0610040J01 [Source:RGD Symbol;Acc:1561612]		ENSRNOG00000002207	Guf1	GTP binding elongation factor GUF1 [Source:RGD Symbol;Acc:1310774]
ENSRNOG00000002246	Slc30a9	solute carrier family 30 member 9 [Source:RGD Symbol;Acc:1593180]		ENSRNOG00000002192	Rell1	RELT-like 1 [Source:RGD Symbol;Acc:1307468]		ENSRNOG00000002208	Shroom3	shroom family member 3 [Source:RGD Symbol;Acc:1310470]
ENSRNOG00000002247	Nup54	nucleoporin 54 [Source:RGD Symbol;Acc:619926]		ENSRNOG00000002194	Coq2	coenzyme Q2, polyprenyltransferase [Source:RGD Symbol;Acc:1306722]		ENSRNOG00000002210	Hsd17b11	hydroxysteroid (17-beta) dehydrogenase 11 [Source:RGD Symbol;Acc:1303235]
ENSRNOG00000002248	Fryl	FRY like transcription coactivator [Source:RGD Symbol;Acc:1311309]		ENSRNOG00000002196	Ociad2	OCIA domain containing 2 [Source:RGD Symbol;Acc:2319541]		ENSRNOG00000002212	Hsd17b13	hydroxysteroid (17-beta) dehydrogenase 13 [Source:RGD Symbol;Acc:1359553]
ENSRNOG00000002251	Sec31a	SEC31 homolog A, COPII coat complex component [Source:RGD Symbol;Acc:620233]		ENSRNOG00000002199	Tmem165	transmembrane protein 165 [Source:RGD Symbol;Acc:1306983]		ENSRNOG00000002214	Klhl8	kelch-like family member 8 [Source:RGD Symbol;Acc:1304685]
ENSRNOG00000002253	Wdr5b	WD repeat domain 5B [Source:RGD Symbol;Acc:1308567]		ENSRNOG00000002200	LOC100363472	nuclear receptor-binding factor 2-like [Source:RGD Symbol;Acc:2322973]		ENSRNOG00000002215	Mylk	myosin light chain kinase [Source:RGD Symbol;Acc:1310915]
ENSRNOG00000002254	Tmem33	transmembrane protein 33 [Source:RGD Symbol;Acc:708371]		ENSRNOG00000002202	Sowahb	sosondowah ankyrin repeat domain family member B [Source:RGD Symbol;Acc:1311994]		ENSRNOG00000002216	Srd5a3	steroid 5 alpha-reductase 3 [Source:RGD Symbol;Acc:1308828]
ENSRNOG00000002255	Fam162a	family with sequence similarity 162, member A [Source:RGD Symbol;Acc:1590883]		ENSRNOG00000002203	Lin54	lin-54 DREAM MuvB core complex component [Source:RGD Symbol;Acc:1311361]		ENSRNOG00000002217	Plac8	placenta associated 8 [Source:RGD Symbol;Acc:1308102]
ENSRNOG00000002256	Art3	ADP-ribosyltransferase 3 [Source:RGD Symbol;Acc:628833]		ENSRNOG00000002205	Ociad1	OCIA domain containing 1 [Source:RGD Symbol;Acc:1359549]		ENSRNOG00000002218	Stbd1	starch binding domain 1 [Source:RGD Symbol;Acc:1311800]
ENSRNOG00000002258	Tmem150c	transmembrane protein 150C [Source:RGD Symbol;Acc:1306105]		ENSRNOG00000002207	Guf1	GTP binding elongation factor GUF1 [Source:RGD Symbol;Acc:1310774]		ENSRNOG00000002225	Scarb2	scavenger receptor class B, member 2 [Source:RGD Symbol;Acc:621882]
ENSRNOG00000002262	Enoph1	enolase-phosphatase 1 [Source:RGD Symbol;Acc:1309016]		ENSRNOG00000002208	Shroom3	shroom family member 3 [Source:RGD Symbol;Acc:1310470]		ENSRNOG00000002227	Kit	KIT proto-oncogene receptor tyrosine kinase [Source:RGD Symbol;Acc:620568]
ENSRNOG00000002267	Chic2	cysteine-rich hydrophobic domain 2 [Source:RGD Symbol;Acc:1309278]		ENSRNOG00000002210	Hsd17b11	hydroxysteroid (17-beta) dehydrogenase 11 [Source:RGD Symbol;Acc:1303235]		ENSRNOG00000002229	Adcy5	adenylate cyclase 5 [Source:RGD Symbol;Acc:71014]
ENSRNOG00000002270	Hnrnpdl	heterogeneous nuclear ribonucleoprotein D-like [Source:RGD Symbol;Acc:1309950]		ENSRNOG00000002212	Hsd17b13	hydroxysteroid (17-beta) dehydrogenase 13 [Source:RGD Symbol;Acc:1359553]		ENSRNOG00000002232	Aff1	ALF transcription elongation factor 1 [Source:RGD Symbol;Acc:1307940]
ENSRNOG00000002271	Slain2	SLAIN motif family, member 2 [Source:RGD Symbol;Acc:1311593]		ENSRNOG00000002214	Klhl8	kelch-like family member 8 [Source:RGD Symbol;Acc:1304685]		ENSRNOG00000002238	Sema5b	semaphorin 5B [Source:RGD Symbol;Acc:1308914]
ENSRNOG00000002272	Lnx1	ligand of numb-protein X 1 [Source:RGD Symbol;Acc:1308159]		ENSRNOG00000002215	Mylk	myosin light chain kinase [Source:RGD Symbol;Acc:1310915]		ENSRNOG00000002240	Slc49a4	solute carrier family 49 member 4 [Source:RGD Symbol;Acc:1310939]
ENSRNOG00000002273	Naaa	N-acylethanolamine acid amidase [Source:RGD Symbol;Acc:1307267]		ENSRNOG00000002216	Srd5a3	steroid 5 alpha-reductase 3 [Source:RGD Symbol;Acc:1308828]		ENSRNOG00000002241	Hspbap1	HSPB1 associated protein 1 [Source:RGD Symbol;Acc:620870]
ENSRNOG00000002275	Fip1l1	factor interacting with PAPOLA and CPSF1 [Source:RGD Symbol;Acc:1309336]		ENSRNOG00000002217	Plac8	placenta associated 8 [Source:RGD Symbol;Acc:1308102]		ENSRNOG00000002244	Pdgfra	platelet derived growth factor receptor alpha [Source:RGD Symbol;Acc:3284]
ENSRNOG00000002276	Phf6	PHD finger protein 6 [Source:RGD Symbol;Acc:2323526]		ENSRNOG00000002218	Stbd1	starch binding domain 1 [Source:RGD Symbol;Acc:1311800]		ENSRNOG00000002246	Slc30a9	solute carrier family 30 member 9 [Source:RGD Symbol;Acc:1593180]
ENSRNOG00000002278	Tec	tec protein tyrosine kinase [Source:RGD Symbol;Acc:620973]		ENSRNOG00000002225	Scarb2	scavenger receptor class B, member 2 [Source:RGD Symbol;Acc:621882]		ENSRNOG00000002247	Nup54	nucleoporin 54 [Source:RGD Symbol;Acc:619926]
ENSRNOG00000002285	Pabir2	PABIR family member 2 [Source:RGD Symbol;Acc:1560129]		ENSRNOG00000002227	Kit	KIT proto-oncogene receptor tyrosine kinase [Source:RGD Symbol;Acc:620568]		ENSRNOG00000002248	Fryl	FRY like transcription coactivator [Source:RGD Symbol;Acc:1311309]
ENSRNOG00000002292	Hnrnpd	heterogeneous nuclear ribonucleoprotein D [Source:RGD Symbol;Acc:620365]		ENSRNOG00000002229	Adcy5	adenylate cyclase 5 [Source:RGD Symbol;Acc:71014]		ENSRNOG00000002251	Sec31a	SEC31 homolog A, COPII coat complex component [Source:RGD Symbol;Acc:620233]
ENSRNOG00000002294	Snx29	sorting nexin 29 [Source:RGD Symbol;Acc:1596162]		ENSRNOG00000002232	Aff1	ALF transcription elongation factor 1 [Source:RGD Symbol;Acc:1307940]		ENSRNOG00000002253	Wdr5b	WD repeat domain 5B [Source:RGD Symbol;Acc:1308567]
ENSRNOG00000002301	Uso1	USO1 vesicle transport factor [Source:RGD Symbol;Acc:621604]		ENSRNOG00000002238	Sema5b	semaphorin 5B [Source:RGD Symbol;Acc:1308914]		ENSRNOG00000002254	Tmem33	transmembrane protein 33 [Source:RGD Symbol;Acc:708371]
ENSRNOG00000002303	Kcnj12	potassium inwardly-rectifying channel, subfamily J, member 12 [Source:RGD Symbol;Acc:621660]		ENSRNOG00000002240	Slc49a4	solute carrier family 49 member 4 [Source:RGD Symbol;Acc:1310939]		ENSRNOG00000002255	Fam162a	family with sequence similarity 162, member A [Source:RGD Symbol;Acc:1590883]
ENSRNOG00000002305	Slc15a2	solute carrier family 15 member 2 [Source:RGD Symbol;Acc:61972]		ENSRNOG00000002241	Hspbap1	HSPB1 associated protein 1 [Source:RGD Symbol;Acc:620870]		ENSRNOG00000002256	Art3	ADP-ribosyltransferase 3 [Source:RGD Symbol;Acc:628833]
ENSRNOG00000002312	Atp10d	ATPase phospholipid transporting 10D (putative) [Source:RGD Symbol;Acc:1588541]		ENSRNOG00000002244	Pdgfra	platelet derived growth factor receptor alpha [Source:RGD Symbol;Acc:3284]		ENSRNOG00000002258	Tmem150c	transmembrane protein 150C [Source:RGD Symbol;Acc:1306105]
ENSRNOG00000002318	Limch1	LIM and calponin homology domains 1 [Source:RGD Symbol;Acc:1305269]		ENSRNOG00000002246	Slc30a9	solute carrier family 30 member 9 [Source:RGD Symbol;Acc:1593180]		ENSRNOG00000002262	Enoph1	enolase-phosphatase 1 [Source:RGD Symbol;Acc:1309016]
ENSRNOG00000002319	Tsn	translin [Source:RGD Symbol;Acc:621107]		ENSRNOG00000002247	Nup54	nucleoporin 54 [Source:RGD Symbol;Acc:619926]		ENSRNOG00000002267	Chic2	cysteine-rich hydrophobic domain 2 [Source:RGD Symbol;Acc:1309278]
ENSRNOG00000002320	Commd8	COMM domain containing 8 [Source:RGD Symbol;Acc:1305402]		ENSRNOG00000002248	Fryl	FRY like transcription coactivator [Source:RGD Symbol;Acc:1311309]		ENSRNOG00000002270	Hnrnpdl	heterogeneous nuclear ribonucleoprotein D-like [Source:RGD Symbol;Acc:1309950]
ENSRNOG00000002322	RGD1310587	similar to hypothetical protein FLJ14146 [Source:RGD Symbol;Acc:1310587]		ENSRNOG00000002251	Sec31a	SEC31 homolog A, COPII coat complex component [Source:RGD Symbol;Acc:620233]		ENSRNOG00000002271	Slain2	SLAIN motif family, member 2 [Source:RGD Symbol;Acc:1311593]
ENSRNOG00000002323	Chmp1b2	charged multivesicular body protein 1B2 [Source:RGD Symbol;Acc:1566265]		ENSRNOG00000002253	Wdr5b	WD repeat domain 5B [Source:RGD Symbol;Acc:1308567]		ENSRNOG00000002272	Lnx1	ligand of numb-protein X 1 [Source:RGD Symbol;Acc:1308159]
ENSRNOG00000002327	Gabrb1	gamma-aminobutyric acid type A receptor subunit beta1 [Source:RGD Symbol;Acc:2649]		ENSRNOG00000002254	Tmem33	transmembrane protein 33 [Source:RGD Symbol;Acc:708371]		ENSRNOG00000002273	Naaa	N-acylethanolamine acid amidase [Source:RGD Symbol;Acc:1307267]
ENSRNOG00000002336	Gabra4	gamma-aminobutyric acid type A receptor subunit alpha 4 [Source:RGD Symbol;Acc:621670]		ENSRNOG00000002255	Fam162a	family with sequence similarity 162, member A [Source:RGD Symbol;Acc:1590883]		ENSRNOG00000002275	Fip1l1	factor interacting with PAPOLA and CPSF1 [Source:RGD Symbol;Acc:1309336]
ENSRNOG00000002338	Dgke	diacylglycerol kinase epsilon [Source:RGD Symbol;Acc:1560914]		ENSRNOG00000002256	Art3	ADP-ribosyltransferase 3 [Source:RGD Symbol;Acc:628833]		ENSRNOG00000002276	Phf6	PHD finger protein 6 [Source:RGD Symbol;Acc:2323526]
ENSRNOG00000002339	Mark1	microtubule affinity regulating kinase 1 [Source:RGD Symbol;Acc:619882]		ENSRNOG00000002258	Tmem150c	transmembrane protein 150C [Source:RGD Symbol;Acc:1306105]		ENSRNOG00000002278	Tec	tec protein tyrosine kinase [Source:RGD Symbol;Acc:620973]
ENSRNOG00000002341	Trim25	tripartite motif-containing 25 [Source:RGD Symbol;Acc:1594396]		ENSRNOG00000002262	Enoph1	enolase-phosphatase 1 [Source:RGD Symbol;Acc:1309016]		ENSRNOG00000002285	Pabir2	PABIR family member 2 [Source:RGD Symbol;Acc:1560129]
ENSRNOG00000002342	Aldh3a2	aldehyde dehydrogenase 3 family, member A2 [Source:RGD Symbol;Acc:61866]		ENSRNOG00000002267	Chic2	cysteine-rich hydrophobic domain 2 [Source:RGD Symbol;Acc:1309278]		ENSRNOG00000002291	Brwd3	bromodomain and WD repeat domain containing 3 [Source:RGD Symbol;Acc:1559445]
ENSRNOG00000002343	Uchl1	ubiquitin C-terminal hydrolase L1 [Source:RGD Symbol;Acc:3928]		ENSRNOG00000002270	Hnrnpdl	heterogeneous nuclear ribonucleoprotein D-like [Source:RGD Symbol;Acc:1309950]		ENSRNOG00000002292	Hnrnpd	heterogeneous nuclear ribonucleoprotein D [Source:RGD Symbol;Acc:620365]
ENSRNOG00000002345	Rasgef1b	RasGEF domain family, member 1B [Source:RGD Symbol;Acc:1562220]		ENSRNOG00000002271	Slain2	SLAIN motif family, member 2 [Source:RGD Symbol;Acc:1311593]		ENSRNOG00000002294	Snx29	sorting nexin 29 [Source:RGD Symbol;Acc:1596162]
ENSRNOG00000002347	Rgl1	ral guanine nucleotide dissociation stimulator,-like 1 [Source:RGD Symbol;Acc:1308947]		ENSRNOG00000002272	Lnx1	ligand of numb-protein X 1 [Source:RGD Symbol;Acc:1308159]		ENSRNOG00000002301	Uso1	USO1 vesicle transport factor [Source:RGD Symbol;Acc:621604]
ENSRNOG00000002349	Gabra2	gamma-aminobutyric acid type A receptor subunit alpha 2 [Source:RGD Symbol;Acc:61856]		ENSRNOG00000002273	Naaa	N-acylethanolamine acid amidase [Source:RGD Symbol;Acc:1307267]		ENSRNOG00000002303	Kcnj12	potassium inwardly-rectifying channel, subfamily J, member 12 [Source:RGD Symbol;Acc:621660]
ENSRNOG00000002352	Tsen15	tRNA splicing endonuclease subunit 15 [Source:RGD Symbol;Acc:1308584]		ENSRNOG00000002275	Fip1l1	factor interacting with PAPOLA and CPSF1 [Source:RGD Symbol;Acc:1309336]		ENSRNOG00000002305	Slc15a2	solute carrier family 15 member 2 [Source:RGD Symbol;Acc:61972]
ENSRNOG00000002353	Rab3gap2	RAB3 GTPase activating non-catalytic protein subunit 2 [Source:RGD Symbol;Acc:1311518]		ENSRNOG00000002276	Phf6	PHD finger protein 6 [Source:RGD Symbol;Acc:2323526]		ENSRNOG00000002309	Hlx	H2.0-like homeobox [Source:RGD Symbol;Acc:1311961]
ENSRNOG00000002358	Scpep1	serine carboxypeptidase 1 [Source:RGD Symbol;Acc:620067]		ENSRNOG00000002278	Tec	tec protein tyrosine kinase [Source:RGD Symbol;Acc:620973]		ENSRNOG00000002312	Atp10d	ATPase phospholipid transporting 10D (putative) [Source:RGD Symbol;Acc:1588541]
ENSRNOG00000002360	Gabrg1	gamma-aminobutyric acid type A receptor subunit gamma 1 [Source:RGD Symbol;Acc:621732]		ENSRNOG00000002285	Pabir2	PABIR family member 2 [Source:RGD Symbol;Acc:1560129]		ENSRNOG00000002318	Limch1	LIM and calponin homology domains 1 [Source:RGD Symbol;Acc:1305269]
ENSRNOG00000002361	Prkg2	protein kinase cGMP-dependent 2 [Source:RGD Symbol;Acc:3401]		ENSRNOG00000002291	Brwd3	bromodomain and WD repeat domain containing 3 [Source:RGD Symbol;Acc:1559445]		ENSRNOG00000002319	Tsn	translin [Source:RGD Symbol;Acc:621107]
ENSRNOG00000002364	Rnf112	ring finger protein 112 [Source:RGD Symbol;Acc:3986]		ENSRNOG00000002292	Hnrnpd	heterogeneous nuclear ribonucleoprotein D [Source:RGD Symbol;Acc:620365]		ENSRNOG00000002320	Commd8	COMM domain containing 8 [Source:RGD Symbol;Acc:1305402]
ENSRNOG00000002365	Itm2a	integral membrane protein 2A [Source:RGD Symbol;Acc:1559423]		ENSRNOG00000002294	Snx29	sorting nexin 29 [Source:RGD Symbol;Acc:1596162]		ENSRNOG00000002322	RGD1310587	similar to hypothetical protein FLJ14146 [Source:RGD Symbol;Acc:1310587]
ENSRNOG00000002368	Iars2	isoleucyl-tRNA synthetase 2, mitochondrial [Source:RGD Symbol;Acc:1311857]		ENSRNOG00000002301	Uso1	USO1 vesicle transport factor [Source:RGD Symbol;Acc:621604]		ENSRNOG00000002323	Chmp1b2	charged multivesicular body protein 1B2 [Source:RGD Symbol;Acc:1566265]
ENSRNOG00000002369	Rgs8	regulator of G-protein signaling 8 [Source:RGD Symbol;Acc:3571]		ENSRNOG00000002303	Kcnj12	potassium inwardly-rectifying channel, subfamily J, member 12 [Source:RGD Symbol;Acc:621660]		ENSRNOG00000002327	Gabrb1	gamma-aminobutyric acid type A receptor subunit beta1 [Source:RGD Symbol;Acc:2649]
ENSRNOG00000002373	Akap1	A-kinase anchoring protein 1 [Source:RGD Symbol;Acc:620826]		ENSRNOG00000002305	Slc15a2	solute carrier family 15 member 2 [Source:RGD Symbol;Acc:61972]		ENSRNOG00000002336	Gabra4	gamma-aminobutyric acid type A receptor subunit alpha 4 [Source:RGD Symbol;Acc:621670]
ENSRNOG00000002376	Clasp1	cytoplasmic linker associated protein 1 [Source:RGD Symbol;Acc:1310970]		ENSRNOG00000002309	Hlx	H2.0-like homeobox [Source:RGD Symbol;Acc:1311961]		ENSRNOG00000002338	Dgke	diacylglycerol kinase epsilon [Source:RGD Symbol;Acc:1560914]
ENSRNOG00000002378	Bpnt1	3'(2'), 5'-bisphosphate nucleotidase 1 [Source:RGD Symbol;Acc:621833]		ENSRNOG00000002312	Atp10d	ATPase phospholipid transporting 10D (putative) [Source:RGD Symbol;Acc:1588541]		ENSRNOG00000002339	Mark1	microtubule affinity regulating kinase 1 [Source:RGD Symbol;Acc:619882]
ENSRNOG00000002381	Bmp3	bone morphogenetic protein 3 [Source:RGD Symbol;Acc:2212]		ENSRNOG00000002318	Limch1	LIM and calponin homology domains 1 [Source:RGD Symbol;Acc:1305269]		ENSRNOG00000002341	Trim25	tripartite motif-containing 25 [Source:RGD Symbol;Acc:1594396]
ENSRNOG00000002385	Prg4	proteoglycan 4 [Source:RGD Symbol;Acc:1308976]		ENSRNOG00000002319	Tsn	translin [Source:RGD Symbol;Acc:621107]		ENSRNOG00000002342	Aldh3a2	aldehyde dehydrogenase 3 family, member A2 [Source:RGD Symbol;Acc:61866]
ENSRNOG00000002387	Tceal1	transcription elongation factor A like 1 [Source:RGD Symbol;Acc:1549724]		ENSRNOG00000002320	Commd8	COMM domain containing 8 [Source:RGD Symbol;Acc:1305402]		ENSRNOG00000002343	Uchl1	ubiquitin C-terminal hydrolase L1 [Source:RGD Symbol;Acc:3928]
ENSRNOG00000002388	Trim41	tripartite motif-containing 41 [Source:RGD Symbol;Acc:1308885]		ENSRNOG00000002322	RGD1310587	similar to hypothetical protein FLJ14146 [Source:RGD Symbol;Acc:1310587]		ENSRNOG00000002345	Rasgef1b	RasGEF domain family, member 1B [Source:RGD Symbol;Acc:1562220]
ENSRNOG00000002389	Morf4l2	mortality factor 4 like 2 [Source:RGD Symbol;Acc:1359471]		ENSRNOG00000002323	Chmp1b2	charged multivesicular body protein 1B2 [Source:RGD Symbol;Acc:1566265]		ENSRNOG00000002347	Rgl1	ral guanine nucleotide dissociation stimulator,-like 1 [Source:RGD Symbol;Acc:1308947]
ENSRNOG00000002393	Eprs1	glutamyl-prolyl-tRNA synthetase 1 [Source:RGD Symbol;Acc:1310952]		ENSRNOG00000002327	Gabrb1	gamma-aminobutyric acid type A receptor subunit beta1 [Source:RGD Symbol;Acc:2649]		ENSRNOG00000002349	Gabra2	gamma-aminobutyric acid type A receptor subunit alpha 2 [Source:RGD Symbol;Acc:61856]
ENSRNOG00000002394	Tpr	translocated promoter region, nuclear basket protein [Source:RGD Symbol;Acc:1310664]		ENSRNOG00000002336	Gabra4	gamma-aminobutyric acid type A receptor subunit alpha 4 [Source:RGD Symbol;Acc:621670]		ENSRNOG00000002352	Tsen15	tRNA splicing endonuclease subunit 15 [Source:RGD Symbol;Acc:1308584]
ENSRNOG00000002397	Slc30a10	solute carrier family 30, member 10 [Source:RGD Symbol;Acc:1305098]		ENSRNOG00000002338	Dgke	diacylglycerol kinase epsilon [Source:RGD Symbol;Acc:1560914]		ENSRNOG00000002353	Rab3gap2	RAB3 GTPase activating non-catalytic protein subunit 2 [Source:RGD Symbol;Acc:1311518]
ENSRNOG00000002407	Pdxdc1	pyridoxal-dependent decarboxylase domain containing 1 [Source:RGD Symbol;Acc:1562597]		ENSRNOG00000002339	Mark1	microtubule affinity regulating kinase 1 [Source:RGD Symbol;Acc:619882]		ENSRNOG00000002358	Scpep1	serine carboxypeptidase 1 [Source:RGD Symbol;Acc:620067]
ENSRNOG00000002413	Gpc4	glypican 4 [Source:RGD Symbol;Acc:1359399]		ENSRNOG00000002340	LOC100361079	ribosomal protein L36-like [Source:RGD Symbol;Acc:2320881]		ENSRNOG00000002360	Gabrg1	gamma-aminobutyric acid type A receptor subunit gamma 1 [Source:RGD Symbol;Acc:621732]
ENSRNOG00000002414	Tfcp2l1	transcription factor CP2-like 1 [Source:RGD Symbol;Acc:1305456]		ENSRNOG00000002341	Trim25	tripartite motif-containing 25 [Source:RGD Symbol;Acc:1594396]		ENSRNOG00000002361	Prkg2	protein kinase cGMP-dependent 2 [Source:RGD Symbol;Acc:3401]
ENSRNOG00000002418	Tgfb2	transforming growth factor, beta 2 [Source:RGD Symbol;Acc:70491]		ENSRNOG00000002342	Aldh3a2	aldehyde dehydrogenase 3 family, member A2 [Source:RGD Symbol;Acc:61866]		ENSRNOG00000002364	Rnf112	ring finger protein 112 [Source:RGD Symbol;Acc:3986]
ENSRNOG00000002419	Plp1	proteolipid protein 1 [Source:RGD Symbol;Acc:3354]		ENSRNOG00000002343	Uchl1	ubiquitin C-terminal hydrolase L1 [Source:RGD Symbol;Acc:3928]		ENSRNOG00000002365	Itm2a	integral membrane protein 2A [Source:RGD Symbol;Acc:1559423]
ENSRNOG00000002420	Zc3h7a	zinc finger CCCH type containing 7 A [Source:RGD Symbol;Acc:1311225]		ENSRNOG00000002345	Rasgef1b	RasGEF domain family, member 1B [Source:RGD Symbol;Acc:1562220]		ENSRNOG00000002368	Iars2	isoleucyl-tRNA synthetase 2, mitochondrial [Source:RGD Symbol;Acc:1311857]
ENSRNOG00000002423	Fam114a2	family with sequence similarity 114, member A2 [Source:RGD Symbol;Acc:1305362]		ENSRNOG00000002347	Rgl1	ral guanine nucleotide dissociation stimulator,-like 1 [Source:RGD Symbol;Acc:1308947]		ENSRNOG00000002369	Rgs8	regulator of G-protein signaling 8 [Source:RGD Symbol;Acc:3571]
ENSRNOG00000002425	Pctp	phosphatidylcholine transfer protein [Source:RGD Symbol;Acc:3276]		ENSRNOG00000002349	Gabra2	gamma-aminobutyric acid type A receptor subunit alpha 2 [Source:RGD Symbol;Acc:61856]		ENSRNOG00000002373	Akap1	A-kinase anchoring protein 1 [Source:RGD Symbol;Acc:620826]
ENSRNOG00000002433	G3bp2	G3BP stress granule assembly factor 2 [Source:RGD Symbol;Acc:1309571]		ENSRNOG00000002352	Tsen15	tRNA splicing endonuclease subunit 15 [Source:RGD Symbol;Acc:1308584]		ENSRNOG00000002376	Clasp1	cytoplasmic linker associated protein 1 [Source:RGD Symbol;Acc:1310970]
ENSRNOG00000002434	Tmem100	transmembrane protein 100 [Source:RGD Symbol;Acc:1560541]		ENSRNOG00000002353	Rab3gap2	RAB3 GTPase activating non-catalytic protein subunit 2 [Source:RGD Symbol;Acc:1311518]		ENSRNOG00000002378	Bpnt1	3'(2'), 5'-bisphosphate nucleotidase 1 [Source:RGD Symbol;Acc:621833]
ENSRNOG00000002436	Mmd	monocyte to macrophage differentiation-associated [Source:RGD Symbol;Acc:1592079]		ENSRNOG00000002358	Scpep1	serine carboxypeptidase 1 [Source:RGD Symbol;Acc:620067]		ENSRNOG00000002381	Bmp3	bone morphogenetic protein 3 [Source:RGD Symbol;Acc:2212]
ENSRNOG00000002440	Ralb	RAS like proto-oncogene B [Source:RGD Symbol;Acc:619852]		ENSRNOG00000002360	Gabrg1	gamma-aminobutyric acid type A receptor subunit gamma 1 [Source:RGD Symbol;Acc:621732]		ENSRNOG00000002385	Prg4	proteoglycan 4 [Source:RGD Symbol;Acc:1308976]
ENSRNOG00000002443	Mfap3	microfibril associated protein 3 [Source:RGD Symbol;Acc:1359463]		ENSRNOG00000002361	Prkg2	protein kinase cGMP-dependent 2 [Source:RGD Symbol;Acc:3401]		ENSRNOG00000002387	Tceal1	transcription elongation factor A like 1 [Source:RGD Symbol;Acc:1549724]
ENSRNOG00000002449	Maged2	MAGE family member D2 [Source:RGD Symbol;Acc:70899]		ENSRNOG00000002364	Rnf112	ring finger protein 112 [Source:RGD Symbol;Acc:3986]		ENSRNOG00000002388	Trim41	tripartite motif-containing 41 [Source:RGD Symbol;Acc:1308885]
ENSRNOG00000002450	Rrp15	ribosomal RNA processing 15 homolog [Source:RGD Symbol;Acc:1306106]		ENSRNOG00000002365	Itm2a	integral membrane protein 2A [Source:RGD Symbol;Acc:1559423]		ENSRNOG00000002389	Morf4l2	mortality factor 4 like 2 [Source:RGD Symbol;Acc:1359471]
ENSRNOG00000002452	Txndc11	thioredoxin domain containing 11 [Source:RGD Symbol;Acc:1307538]		ENSRNOG00000002368	Iars2	isoleucyl-tRNA synthetase 2, mitochondrial [Source:RGD Symbol;Acc:1311857]		ENSRNOG00000002393	Eprs1	glutamyl-prolyl-tRNA synthetase 1 [Source:RGD Symbol;Acc:1310952]
ENSRNOG00000002454	Rnf2	ring finger protein 2 [Source:RGD Symbol;Acc:1305491]		ENSRNOG00000002369	Rgs8	regulator of G-protein signaling 8 [Source:RGD Symbol;Acc:3571]		ENSRNOG00000002394	Tpr	translocated promoter region, nuclear basket protein [Source:RGD Symbol;Acc:1310664]
ENSRNOG00000002461	Nid1	nidogen 1 [Source:RGD Symbol;Acc:3178]		ENSRNOG00000002372	Sgcd	sarcoglycan, delta [Source:RGD Symbol;Acc:1306638]		ENSRNOG00000002397	Slc30a10	solute carrier family 30, member 10 [Source:RGD Symbol;Acc:1305098]
ENSRNOG00000002462	B9d1	B9 domain containing 1 [Source:RGD Symbol;Acc:1305522]		ENSRNOG00000002373	Akap1	A-kinase anchoring protein 1 [Source:RGD Symbol;Acc:620826]		ENSRNOG00000002403	Niban1	niban apoptosis regulator 1 [Source:RGD Symbol;Acc:71088]
ENSRNOG00000002468	Tnr	tenascin R [Source:RGD Symbol;Acc:3886]		ENSRNOG00000002376	Clasp1	cytoplasmic linker associated protein 1 [Source:RGD Symbol;Acc:1310970]		ENSRNOG00000002407	Pdxdc1	pyridoxal-dependent decarboxylase domain containing 1 [Source:RGD Symbol;Acc:1562597]
ENSRNOG00000002469	Trim7	tripartite motif-containing 7 [Source:RGD Symbol;Acc:1307328]		ENSRNOG00000002378	Bpnt1	3'(2'), 5'-bisphosphate nucleotidase 1 [Source:RGD Symbol;Acc:621833]		ENSRNOG00000002413	Gpc4	glypican 4 [Source:RGD Symbol;Acc:1359399]
ENSRNOG00000002470	Ifi47	interferon gamma inducible protein 47 [Source:RGD Symbol;Acc:708470]		ENSRNOG00000002381	Bmp3	bone morphogenetic protein 3 [Source:RGD Symbol;Acc:2212]		ENSRNOG00000002414	Tfcp2l1	transcription factor CP2-like 1 [Source:RGD Symbol;Acc:1305456]
ENSRNOG00000002473	Odr4	odr-4 GPCR localization factor homolog [Source:RGD Symbol;Acc:1307830]		ENSRNOG00000002385	Prg4	proteoglycan 4 [Source:RGD Symbol;Acc:1308976]		ENSRNOG00000002418	Tgfb2	transforming growth factor, beta 2 [Source:RGD Symbol;Acc:70491]
ENSRNOG00000002474	Tom1l1	target of myb1 like 1 membrane trafficking protein [Source:RGD Symbol;Acc:1562626]		ENSRNOG00000002387	Tceal1	transcription elongation factor A like 1 [Source:RGD Symbol;Acc:1549724]		ENSRNOG00000002419	Plp1	proteolipid protein 1 [Source:RGD Symbol;Acc:3354]
ENSRNOG00000002478	Insig2	insulin induced gene 2 [Source:RGD Symbol;Acc:631417]		ENSRNOG00000002388	Trim41	tripartite motif-containing 41 [Source:RGD Symbol;Acc:1308885]		ENSRNOG00000002420	Zc3h7a	zinc finger CCCH type containing 7 A [Source:RGD Symbol;Acc:1311225]
ENSRNOG00000002480	Gpr137b	G protein-coupled receptor 137B [Source:RGD Symbol;Acc:1307342]		ENSRNOG00000002389	Morf4l2	mortality factor 4 like 2 [Source:RGD Symbol;Acc:1359471]		ENSRNOG00000002423	Fam114a2	family with sequence similarity 114, member A2 [Source:RGD Symbol;Acc:1305362]
ENSRNOG00000002488	Galnt10	polypeptide N-acetylgalactosaminyltransferase 10 [Source:RGD Symbol;Acc:69409]		ENSRNOG00000002393	Eprs1	glutamyl-prolyl-tRNA synthetase 1 [Source:RGD Symbol;Acc:1310952]		ENSRNOG00000002425	Pctp	phosphatidylcholine transfer protein [Source:RGD Symbol;Acc:3276]
ENSRNOG00000002496	Stxbp5l	syntaxin binding protein 5L [Source:RGD Symbol;Acc:1311561]		ENSRNOG00000002394	Tpr	translocated promoter region, nuclear basket protein [Source:RGD Symbol;Acc:1310664]		ENSRNOG00000002433	G3bp2	G3BP stress granule assembly factor 2 [Source:RGD Symbol;Acc:1309571]
ENSRNOG00000002506	Cdkl2	cyclin dependent kinase like 2 [Source:RGD Symbol;Acc:1309625]		ENSRNOG00000002396	Serpinb8	serpin family B member 8 [Source:RGD Symbol;Acc:1309833]		ENSRNOG00000002434	Tmem100	transmembrane protein 100 [Source:RGD Symbol;Acc:1560541]
ENSRNOG00000002509	Gnl3l	G protein nucleolar 3 like [Source:RGD Symbol;Acc:1600217]		ENSRNOG00000002397	Slc30a10	solute carrier family 30, member 10 [Source:RGD Symbol;Acc:1305098]		ENSRNOG00000002436	Mmd	monocyte to macrophage differentiation-associated [Source:RGD Symbol;Acc:1592079]
ENSRNOG00000002512	Gpatch2	G patch domain containing 2 [Source:RGD Symbol;Acc:1308865]		ENSRNOG00000002403	Niban1	niban apoptosis regulator 1 [Source:RGD Symbol;Acc:71088]		ENSRNOG00000002440	Ralb	RAS like proto-oncogene B [Source:RGD Symbol;Acc:619852]
ENSRNOG00000002514	Ccdc93	coiled-coil domain containing 93 [Source:RGD Symbol;Acc:1560504]		ENSRNOG00000002407	Pdxdc1	pyridoxal-dependent decarboxylase domain containing 1 [Source:RGD Symbol;Acc:1562597]		ENSRNOG00000002443	Mfap3	microfibril associated protein 3 [Source:RGD Symbol;Acc:1359463]
ENSRNOG00000002516	Mtm1	myotubularin 1 [Source:RGD Symbol;Acc:1304582]		ENSRNOG00000002408	Rbm47	RNA binding motif protein 47 [Source:RGD Symbol;Acc:1359713]		ENSRNOG00000002449	Maged2	MAGE family member D2 [Source:RGD Symbol;Acc:70899]
ENSRNOG00000002520	Litaf	lipopolysaccharide-induced TNF factor [Source:RGD Symbol;Acc:69294]		ENSRNOG00000002413	Gpc4	glypican 4 [Source:RGD Symbol;Acc:1359399]		ENSRNOG00000002450	Rrp15	ribosomal RNA processing 15 homolog [Source:RGD Symbol;Acc:1306106]
ENSRNOG00000002524	Gpr37	G protein-coupled receptor 37 [Source:RGD Symbol;Acc:619848]		ENSRNOG00000002414	Tfcp2l1	transcription factor CP2-like 1 [Source:RGD Symbol;Acc:1305456]		ENSRNOG00000002452	Txndc11	thioredoxin domain containing 11 [Source:RGD Symbol;Acc:1307538]
ENSRNOG00000002525	Ptgs2	prostaglandin-endoperoxide synthase 2 [Source:RGD Symbol;Acc:620349]		ENSRNOG00000002417	Serpinb10	serpin family B member 10 [Source:RGD Symbol;Acc:628853]		ENSRNOG00000002454	Rnf2	ring finger protein 2 [Source:RGD Symbol;Acc:1305491]
ENSRNOG00000002529	Rap2c	RAP2C, member of RAS oncogene family [Source:RGD Symbol;Acc:1588562]		ENSRNOG00000002418	Tgfb2	transforming growth factor, beta 2 [Source:RGD Symbol;Acc:70491]		ENSRNOG00000002461	Nid1	nidogen 1 [Source:RGD Symbol;Acc:3178]
ENSRNOG00000002537	Wnk3	WNK lysine deficient protein kinase 3 [Source:RGD Symbol;Acc:1563131]		ENSRNOG00000002419	Plp1	proteolipid protein 1 [Source:RGD Symbol;Acc:3354]		ENSRNOG00000002462	B9d1	B9 domain containing 1 [Source:RGD Symbol;Acc:1305522]
ENSRNOG00000002538	Epb41l5	erythrocyte membrane protein band 4.1 like 5 [Source:RGD Symbol;Acc:1311366]		ENSRNOG00000002420	Zc3h7a	zinc finger CCCH type containing 7 A [Source:RGD Symbol;Acc:1311225]		ENSRNOG00000002468	Tnr	tenascin R [Source:RGD Symbol;Acc:3886]
ENSRNOG00000002541	Pds5a	PDS5 cohesin associated factor A [Source:RGD Symbol;Acc:1307094]		ENSRNOG00000002423	Fam114a2	family with sequence similarity 114, member A2 [Source:RGD Symbol;Acc:1305362]		ENSRNOG00000002469	Trim7	tripartite motif-containing 7 [Source:RGD Symbol;Acc:1307328]
ENSRNOG00000002542	Heatr6	HEAT repeat containing 6 [Source:RGD Symbol;Acc:1566204]		ENSRNOG00000002425	Pctp	phosphatidylcholine transfer protein [Source:RGD Symbol;Acc:3276]		ENSRNOG00000002470	Ifi47	interferon gamma inducible protein 47 [Source:RGD Symbol;Acc:708470]
ENSRNOG00000002544	Kifap3	kinesin-associated protein 3 [Source:RGD Symbol;Acc:1305191]		ENSRNOG00000002433	G3bp2	G3BP stress granule assembly factor 2 [Source:RGD Symbol;Acc:1309571]		ENSRNOG00000002473	Odr4	odr-4 GPCR localization factor homolog [Source:RGD Symbol;Acc:1307830]
ENSRNOG00000002545	Hapstr1	HUWE1 associated protein modifying stress responses [Source:RGD Symbol;Acc:1309748]		ENSRNOG00000002434	Tmem100	transmembrane protein 100 [Source:RGD Symbol;Acc:1560541]		ENSRNOG00000002474	Tom1l1	target of myb1 like 1 membrane trafficking protein [Source:RGD Symbol;Acc:1562626]
ENSRNOG00000002546	Rchy1	ring finger and CHY zinc finger domain containing 1 [Source:RGD Symbol;Acc:1359180]		ENSRNOG00000002436	Mmd	monocyte to macrophage differentiation-associated [Source:RGD Symbol;Acc:1592079]		ENSRNOG00000002478	Insig2	insulin induced gene 2 [Source:RGD Symbol;Acc:631417]
ENSRNOG00000002563	Mcts1	MCTS1, re-initiation and release factor [Source:RGD Symbol;Acc:1566390]		ENSRNOG00000002440	Ralb	RAS like proto-oncogene B [Source:RGD Symbol;Acc:619852]		ENSRNOG00000002480	Gpr137b	G protein-coupled receptor 137B [Source:RGD Symbol;Acc:1307342]
ENSRNOG00000002565	Taf1	TATA-box binding protein associated factor 1 [Source:RGD Symbol;Acc:1562050]		ENSRNOG00000002443	Mfap3	microfibril associated protein 3 [Source:RGD Symbol;Acc:1359463]		ENSRNOG00000002488	Galnt10	polypeptide N-acetylgalactosaminyltransferase 10 [Source:RGD Symbol;Acc:69409]
ENSRNOG00000002568	Socs1	suppressor of cytokine signaling 1 [Source:RGD Symbol;Acc:69272]		ENSRNOG00000002449	Maged2	MAGE family member D2 [Source:RGD Symbol;Acc:70899]		ENSRNOG00000002496	Stxbp5l	syntaxin binding protein 5L [Source:RGD Symbol;Acc:1311561]
ENSRNOG00000002569	Mrps14	mitochondrial ribosomal protein S14 [Source:RGD Symbol;Acc:1309432]		ENSRNOG00000002450	Rrp15	ribosomal RNA processing 15 homolog [Source:RGD Symbol;Acc:1306106]		ENSRNOG00000002506	Cdkl2	cyclin dependent kinase like 2 [Source:RGD Symbol;Acc:1309625]
ENSRNOG00000002572	Cacybp	calcyclin binding protein [Source:RGD Symbol;Acc:1303146]		ENSRNOG00000002452	Txndc11	thioredoxin domain containing 11 [Source:RGD Symbol;Acc:1307538]		ENSRNOG00000002509	Gnl3l	G protein nucleolar 3 like [Source:RGD Symbol;Acc:1600217]
ENSRNOG00000002575	Sap30l	SAP30-like [Source:RGD Symbol;Acc:1309585]		ENSRNOG00000002454	Rnf2	ring finger protein 2 [Source:RGD Symbol;Acc:1305491]		ENSRNOG00000002512	Gpatch2	G patch domain containing 2 [Source:RGD Symbol;Acc:1308865]
ENSRNOG00000002579	Parm1	prostate androgen-regulated mucin-like protein 1 [Source:RGD Symbol;Acc:708342]		ENSRNOG00000002461	Nid1	nidogen 1 [Source:RGD Symbol;Acc:3178]		ENSRNOG00000002514	Ccdc93	coiled-coil domain containing 93 [Source:RGD Symbol;Acc:1560504]
ENSRNOG00000002580	Trmt1l	tRNA methyltransferase 1-like [Source:RGD Symbol;Acc:1307890]		ENSRNOG00000002462	B9d1	B9 domain containing 1 [Source:RGD Symbol;Acc:1305522]		ENSRNOG00000002516	Mtm1	myotubularin 1 [Source:RGD Symbol;Acc:1304582]
ENSRNOG00000002585	Cul4b	cullin 4B [Source:RGD Symbol;Acc:1564494]		ENSRNOG00000002468	Tnr	tenascin R [Source:RGD Symbol;Acc:3886]		ENSRNOG00000002520	Litaf	lipopolysaccharide-induced TNF factor [Source:RGD Symbol;Acc:69294]
ENSRNOG00000002592	Rps6ka6	ribosomal protein S6 kinase A6 [Source:RGD Symbol;Acc:1560817]		ENSRNOG00000002469	Trim7	tripartite motif-containing 7 [Source:RGD Symbol;Acc:1307328]		ENSRNOG00000002524	Gpr37	G protein-coupled receptor 37 [Source:RGD Symbol;Acc:619848]
ENSRNOG00000002593	Esrrg	estrogen-related receptor gamma [Source:RGD Symbol;Acc:1303236]		ENSRNOG00000002470	Ifi47	interferon gamma inducible protein 47 [Source:RGD Symbol;Acc:708470]		ENSRNOG00000002525	Ptgs2	prostaglandin-endoperoxide synthase 2 [Source:RGD Symbol;Acc:620349]
ENSRNOG00000002595	Dpp10	dipeptidyl peptidase like 10 [Source:RGD Symbol;Acc:1306427]		ENSRNOG00000002473	Odr4	odr-4 GPCR localization factor homolog [Source:RGD Symbol;Acc:1307830]		ENSRNOG00000002529	Rap2c	RAP2C, member of RAS oncogene family [Source:RGD Symbol;Acc:1588562]
ENSRNOG00000002599	Grap	GRB2-related adaptor protein [Source:RGD Symbol;Acc:1306884]		ENSRNOG00000002474	Tom1l1	target of myb1 like 1 membrane trafficking protein [Source:RGD Symbol;Acc:1562626]		ENSRNOG00000002537	Wnk3	WNK lysine deficient protein kinase 3 [Source:RGD Symbol;Acc:1563131]
ENSRNOG00000002607	Sox9	SRY-box transcription factor 9 [Source:RGD Symbol;Acc:620474]		ENSRNOG00000002478	Insig2	insulin induced gene 2 [Source:RGD Symbol;Acc:631417]		ENSRNOG00000002538	Epb41l5	erythrocyte membrane protein band 4.1 like 5 [Source:RGD Symbol;Acc:1311366]
ENSRNOG00000002609	Ero1b	endoplasmic reticulum oxidoreductase 1 beta [Source:RGD Symbol;Acc:1563548]		ENSRNOG00000002480	Gpr137b	G protein-coupled receptor 137B [Source:RGD Symbol;Acc:1307342]		ENSRNOG00000002540	Rhoh	ras homolog family member H [Source:RGD Symbol;Acc:1307623]
ENSRNOG00000002610	Carhsp1	calcium regulated heat stable protein 1 [Source:RGD Symbol;Acc:708415]		ENSRNOG00000002488	Galnt10	polypeptide N-acetylgalactosaminyltransferase 10 [Source:RGD Symbol;Acc:69409]		ENSRNOG00000002541	Pds5a	PDS5 cohesin associated factor A [Source:RGD Symbol;Acc:1307094]
ENSRNOG00000002612	Ddx52	DExD-box helicase 52 [Source:RGD Symbol;Acc:621743]		ENSRNOG00000002496	Stxbp5l	syntaxin binding protein 5L [Source:RGD Symbol;Acc:1311561]		ENSRNOG00000002542	Heatr6	HEAT repeat containing 6 [Source:RGD Symbol;Acc:1566204]
ENSRNOG00000002615	Pmm2	phosphomannomutase 2 [Source:RGD Symbol;Acc:1309366]		ENSRNOG00000002506	Cdkl2	cyclin dependent kinase like 2 [Source:RGD Symbol;Acc:1309625]		ENSRNOG00000002544	Kifap3	kinesin-associated protein 3 [Source:RGD Symbol;Acc:1305191]
ENSRNOG00000002618	Ivns1abp	influenza virus NS1A binding protein [Source:RGD Symbol;Acc:1306290]		ENSRNOG00000002509	Gnl3l	G protein nucleolar 3 like [Source:RGD Symbol;Acc:1600217]		ENSRNOG00000002545	Hapstr1	HUWE1 associated protein modifying stress responses [Source:RGD Symbol;Acc:1309748]
ENSRNOG00000002625	Ptpn4	protein tyrosine phosphatase, non-receptor type 4 [Source:RGD Symbol;Acc:620712]		ENSRNOG00000002511	Flt4	Fms related receptor tyrosine kinase 4 [Source:RGD Symbol;Acc:621737]		ENSRNOG00000002546	Rchy1	ring finger and CHY zinc finger domain containing 1 [Source:RGD Symbol;Acc:1359180]
ENSRNOG00000002626	Car10	carbonic anhydrase 10 [Source:RGD Symbol;Acc:2322930]		ENSRNOG00000002512	Gpatch2	G patch domain containing 2 [Source:RGD Symbol;Acc:1308865]		ENSRNOG00000002563	Mcts1	MCTS1, re-initiation and release factor [Source:RGD Symbol;Acc:1566390]
ENSRNOG00000002627	Kctd3	potassium channel tetramerization domain containing 3 [Source:RGD Symbol;Acc:1310658]		ENSRNOG00000002514	Ccdc93	coiled-coil domain containing 93 [Source:RGD Symbol;Acc:1560504]		ENSRNOG00000002565	Taf1	TATA-box binding protein associated factor 1 [Source:RGD Symbol;Acc:1562050]
ENSRNOG00000002630	Cnot8	CCR4-NOT transcription complex, subunit 8 [Source:RGD Symbol;Acc:1306401]		ENSRNOG00000002516	Mtm1	myotubularin 1 [Source:RGD Symbol;Acc:1304582]		ENSRNOG00000002568	Socs1	suppressor of cytokine signaling 1 [Source:RGD Symbol;Acc:69272]
ENSRNOG00000002632	Naca	nascent polypeptide associated complex subunit alpha [Source:RGD Symbol;Acc:1308642]		ENSRNOG00000002520	Litaf	lipopolysaccharide-induced TNF factor [Source:RGD Symbol;Acc:69294]		ENSRNOG00000002569	Mrps14	mitochondrial ribosomal protein S14 [Source:RGD Symbol;Acc:1309432]
ENSRNOG00000002635	Dexi	Dexi homolog [Source:RGD Symbol;Acc:1564938]		ENSRNOG00000002524	Gpr37	G protein-coupled receptor 37 [Source:RGD Symbol;Acc:619848]		ENSRNOG00000002572	Cacybp	calcyclin binding protein [Source:RGD Symbol;Acc:1303146]
ENSRNOG00000002636	Abat	4-aminobutyrate aminotransferase [Source:RGD Symbol;Acc:620948]		ENSRNOG00000002525	Ptgs2	prostaglandin-endoperoxide synthase 2 [Source:RGD Symbol;Acc:620349]		ENSRNOG00000002575	Sap30l	SAP30-like [Source:RGD Symbol;Acc:1309585]
ENSRNOG00000002642	Ptges3	prostaglandin E synthase 3 [Source:RGD Symbol;Acc:1561913]		ENSRNOG00000002529	Rap2c	RAP2C, member of RAS oncogene family [Source:RGD Symbol;Acc:1588562]		ENSRNOG00000002579	Parm1	prostate androgen-regulated mucin-like protein 1 [Source:RGD Symbol;Acc:708342]
ENSRNOG00000002643	Ugdh	UDP-glucose 6-dehydrogenase [Source:RGD Symbol;Acc:621879]		ENSRNOG00000002537	Wnk3	WNK lysine deficient protein kinase 3 [Source:RGD Symbol;Acc:1563131]		ENSRNOG00000002580	Trmt1l	tRNA methyltransferase 1-like [Source:RGD Symbol;Acc:1307890]
ENSRNOG00000002644	Utp18	UTP18 small subunit processome component [Source:RGD Symbol;Acc:1309957]		ENSRNOG00000002538	Epb41l5	erythrocyte membrane protein band 4.1 like 5 [Source:RGD Symbol;Acc:1311366]		ENSRNOG00000002585	Cul4b	cullin 4B [Source:RGD Symbol;Acc:1564494]
ENSRNOG00000002645	Gemin5	gem (nuclear organelle) associated protein 5 [Source:RGD Symbol;Acc:1586275]		ENSRNOG00000002540	Rhoh	ras homolog family member H [Source:RGD Symbol;Acc:1307623]		ENSRNOG00000002592	Rps6ka6	ribosomal protein S6 kinase A6 [Source:RGD Symbol;Acc:1560817]
ENSRNOG00000002652	Rap1gap2	RAP1 GTPase activating protein 2 [Source:RGD Symbol;Acc:1304590]		ENSRNOG00000002541	Pds5a	PDS5 cohesin associated factor A [Source:RGD Symbol;Acc:1307094]		ENSRNOG00000002593	Esrrg	estrogen-related receptor gamma [Source:RGD Symbol;Acc:1303236]
ENSRNOG00000002653	Kcnk2	potassium two pore domain channel subfamily K member 2 [Source:RGD Symbol;Acc:621448]		ENSRNOG00000002542	Heatr6	HEAT repeat containing 6 [Source:RGD Symbol;Acc:1566204]		ENSRNOG00000002595	Dpp10	dipeptidyl peptidase like 10 [Source:RGD Symbol;Acc:1306427]
ENSRNOG00000002657	Pla2g4a	phospholipase A2 group IVA [Source:RGD Symbol;Acc:67366]		ENSRNOG00000002544	Kifap3	kinesin-associated protein 3 [Source:RGD Symbol;Acc:1305191]		ENSRNOG00000002599	Grap	GRB2-related adaptor protein [Source:RGD Symbol;Acc:1306884]
ENSRNOG00000002660	Magee1	MAGE family member E1 [Source:RGD Symbol;Acc:1560259]		ENSRNOG00000002545	Hapstr1	HUWE1 associated protein modifying stress responses [Source:RGD Symbol;Acc:1309748]		ENSRNOG00000002607	Sox9	SRY-box transcription factor 9 [Source:RGD Symbol;Acc:620474]
ENSRNOG00000002662	Pbdc1	polysaccharide biosynthesis domain containing 1 [Source:RGD Symbol;Acc:1562502]		ENSRNOG00000002546	Rchy1	ring finger and CHY zinc finger domain containing 1 [Source:RGD Symbol;Acc:1359180]		ENSRNOG00000002609	Ero1b	endoplasmic reticulum oxidoreductase 1 beta [Source:RGD Symbol;Acc:1563548]
ENSRNOG00000002664	Emp2	epithelial membrane protein 2 [Source:RGD Symbol;Acc:1359629]		ENSRNOG00000002548	Tnn	tenascin N [Source:RGD Symbol;Acc:1306002]		ENSRNOG00000002610	Carhsp1	calcium regulated heat stable protein 1 [Source:RGD Symbol;Acc:708415]
ENSRNOG00000002667	Lamc2	laminin subunit gamma 2 [Source:RGD Symbol;Acc:621053]		ENSRNOG00000002563	Mcts1	MCTS1, re-initiation and release factor [Source:RGD Symbol;Acc:1566390]		ENSRNOG00000002612	Ddx52	DExD-box helicase 52 [Source:RGD Symbol;Acc:621743]
ENSRNOG00000002669	Cluh	clustered mitochondria homolog [Source:RGD Symbol;Acc:1307222]		ENSRNOG00000002565	Taf1	TATA-box binding protein associated factor 1 [Source:RGD Symbol;Acc:1562050]		ENSRNOG00000002615	Pmm2	phosphomannomutase 2 [Source:RGD Symbol;Acc:1309366]
ENSRNOG00000002671	Nme2	NME/NM23 nucleoside diphosphate kinase 2 [Source:RGD Symbol;Acc:619877]		ENSRNOG00000002568	Socs1	suppressor of cytokine signaling 1 [Source:RGD Symbol;Acc:69272]		ENSRNOG00000002618	Ivns1abp	influenza virus NS1A binding protein [Source:RGD Symbol;Acc:1306290]
ENSRNOG00000002680	Lamc1	laminin subunit gamma 1 [Source:RGD Symbol;Acc:621052]		ENSRNOG00000002569	Mrps14	mitochondrial ribosomal protein S14 [Source:RGD Symbol;Acc:1309432]		ENSRNOG00000002625	Ptpn4	protein tyrosine phosphatase, non-receptor type 4 [Source:RGD Symbol;Acc:620712]
ENSRNOG00000002682	Zfp692	zinc finger protein 692 [Source:RGD Symbol;Acc:1306740]		ENSRNOG00000002572	Cacybp	calcyclin binding protein [Source:RGD Symbol;Acc:1303146]		ENSRNOG00000002626	Car10	carbonic anhydrase 10 [Source:RGD Symbol;Acc:2322930]
ENSRNOG00000002693	Nme1	NME/NM23 nucleoside diphosphate kinase 1 [Source:RGD Symbol;Acc:70497]		ENSRNOG00000002575	Sap30l	SAP30-like [Source:RGD Symbol;Acc:1309585]		ENSRNOG00000002627	Kctd3	potassium channel tetramerization domain containing 3 [Source:RGD Symbol;Acc:1310658]
ENSRNOG00000002695	Tfb2m	transcription factor B2, mitochondrial [Source:RGD Symbol;Acc:1307091]		ENSRNOG00000002579	Parm1	prostate androgen-regulated mucin-like protein 1 [Source:RGD Symbol;Acc:708342]		ENSRNOG00000002630	Cnot8	CCR4-NOT transcription complex, subunit 8 [Source:RGD Symbol;Acc:1306401]
ENSRNOG00000002697	Mtmr1	myotubularin related protein 1 [Source:RGD Symbol;Acc:1306569]		ENSRNOG00000002580	Trmt1l	tRNA methyltransferase 1-like [Source:RGD Symbol;Acc:1307890]		ENSRNOG00000002632	Naca	nascent polypeptide associated complex subunit alpha [Source:RGD Symbol;Acc:1308642]
ENSRNOG00000002705	Vps4b	vacuolar protein sorting 4 homolog B [Source:RGD Symbol;Acc:1305969]		ENSRNOG00000002585	Cul4b	cullin 4B [Source:RGD Symbol;Acc:1564494]		ENSRNOG00000002635	Dexi	Dexi homolog [Source:RGD Symbol;Acc:1564938]
ENSRNOG00000002708	Phf8	PHD finger protein 8 [Source:RGD Symbol;Acc:1561065]		ENSRNOG00000002592	Rps6ka6	ribosomal protein S6 kinase A6 [Source:RGD Symbol;Acc:1560817]		ENSRNOG00000002636	Abat	4-aminobutyrate aminotransferase [Source:RGD Symbol;Acc:620948]
ENSRNOG00000002710	Cnst	consortin, connexin sorting protein [Source:RGD Symbol;Acc:1564833]		ENSRNOG00000002593	Esrrg	estrogen-related receptor gamma [Source:RGD Symbol;Acc:1303236]		ENSRNOG00000002642	Ptges3	prostaglandin E synthase 3 [Source:RGD Symbol;Acc:1561913]
ENSRNOG00000002713	Zfp672	zinc finger protein 672 [Source:RGD Symbol;Acc:1359094]		ENSRNOG00000002595	Dpp10	dipeptidyl peptidase like 10 [Source:RGD Symbol;Acc:1306427]		ENSRNOG00000002643	Ugdh	UDP-glucose 6-dehydrogenase [Source:RGD Symbol;Acc:621879]
ENSRNOG00000002714	Mettl22	methyltransferase 22, Kin17 lysine [Source:RGD Symbol;Acc:1311433]		ENSRNOG00000002599	Grap	GRB2-related adaptor protein [Source:RGD Symbol;Acc:1306884]		ENSRNOG00000002644	Utp18	UTP18 small subunit processome component [Source:RGD Symbol;Acc:1309957]
ENSRNOG00000002721	Ndufb4	NADH:ubiquinone oxidoreductase subunit B4 [Source:RGD Symbol;Acc:1307072]		ENSRNOG00000002607	Sox9	SRY-box transcription factor 9 [Source:RGD Symbol;Acc:620474]		ENSRNOG00000002645	Gemin5	gem (nuclear organelle) associated protein 5 [Source:RGD Symbol;Acc:1586275]
ENSRNOG00000002722	Sec14l1	SEC14-like lipid binding 1 [Source:RGD Symbol;Acc:1563123]		ENSRNOG00000002609	Ero1b	endoplasmic reticulum oxidoreductase 1 beta [Source:RGD Symbol;Acc:1563548]		ENSRNOG00000002652	Rap1gap2	RAP1 GTPase activating protein 2 [Source:RGD Symbol;Acc:1304590]
ENSRNOG00000002724	Prpsap2	phosphoribosyl pyrophosphate synthetase-associated protein 2 [Source:RGD Symbol;Acc:620207]		ENSRNOG00000002610	Carhsp1	calcium regulated heat stable protein 1 [Source:RGD Symbol;Acc:708415]		ENSRNOG00000002653	Kcnk2	potassium two pore domain channel subfamily K member 2 [Source:RGD Symbol;Acc:621448]
ENSRNOG00000002730	Rgs5	regulator of G-protein signaling 5 [Source:RGD Symbol;Acc:3568]		ENSRNOG00000002612	Ddx52	DExD-box helicase 52 [Source:RGD Symbol;Acc:621743]		ENSRNOG00000002657	Pla2g4a	phospholipase A2 group IVA [Source:RGD Symbol;Acc:67366]
ENSRNOG00000002735	Dhx9	DExH-box helicase 9 [Source:RGD Symbol;Acc:1308548]		ENSRNOG00000002615	Pmm2	phosphomannomutase 2 [Source:RGD Symbol;Acc:1309366]		ENSRNOG00000002660	Magee1	MAGE family member E1 [Source:RGD Symbol;Acc:1560259]
ENSRNOG00000002736	Rabgap1l	RAB GTPase activating protein 1-like [Source:RGD Symbol;Acc:1304620]		ENSRNOG00000002618	Ivns1abp	influenza virus NS1A binding protein [Source:RGD Symbol;Acc:1306290]		ENSRNOG00000002662	Pbdc1	polysaccharide biosynthesis domain containing 1 [Source:RGD Symbol;Acc:1562502]
ENSRNOG00000002746	Fstl1	follistatin-like 1 [Source:RGD Symbol;Acc:68955]		ENSRNOG00000002625	Ptpn4	protein tyrosine phosphatase, non-receptor type 4 [Source:RGD Symbol;Acc:620712]		ENSRNOG00000002664	Emp2	epithelial membrane protein 2 [Source:RGD Symbol;Acc:1359629]
ENSRNOG00000002748	Ccdc43	coiled-coil domain containing 43 [Source:RGD Symbol;Acc:1311929]		ENSRNOG00000002626	Car10	carbonic anhydrase 10 [Source:RGD Symbol;Acc:2322930]		ENSRNOG00000002667	Lamc2	laminin subunit gamma 2 [Source:RGD Symbol;Acc:621053]
ENSRNOG00000002749	Spag9	sperm associated antigen 9 [Source:RGD Symbol;Acc:1311289]		ENSRNOG00000002627	Kctd3	potassium channel tetramerization domain containing 3 [Source:RGD Symbol;Acc:1310658]		ENSRNOG00000002669	Cluh	clustered mitochondria homolog [Source:RGD Symbol;Acc:1307222]
ENSRNOG00000002750	Rc3h1	ring finger and CCCH-type domains 1 [Source:RGD Symbol;Acc:1563512]		ENSRNOG00000002630	Cnot8	CCR4-NOT transcription complex, subunit 8 [Source:RGD Symbol;Acc:1306401]		ENSRNOG00000002671	Nme2	NME/NM23 nucleoside diphosphate kinase 2 [Source:RGD Symbol;Acc:619877]
ENSRNOG00000002751	Zdhhc15	zinc finger DHHC-type palmitoyltransferase 15 [Source:RGD Symbol;Acc:1562075]		ENSRNOG00000002632	Naca	nascent polypeptide associated complex subunit alpha [Source:RGD Symbol;Acc:1308642]		ENSRNOG00000002680	Lamc1	laminin subunit gamma 1 [Source:RGD Symbol;Acc:621052]
ENSRNOG00000002753	Adam11	ADAM metallopeptidase domain 11 [Source:RGD Symbol;Acc:1307515]		ENSRNOG00000002635	Dexi	Dexi homolog [Source:RGD Symbol;Acc:1564938]		ENSRNOG00000002682	Zfp692	zinc finger protein 692 [Source:RGD Symbol;Acc:1306740]
ENSRNOG00000002755	Pafah1b1	platelet-activating factor acetylhydrolase 1b, regulatory subunit 1 [Source:RGD Symbol;Acc:620331]		ENSRNOG00000002636	Abat	4-aminobutyrate aminotransferase [Source:RGD Symbol;Acc:620948]		ENSRNOG00000002693	Nme1	NME/NM23 nucleoside diphosphate kinase 1 [Source:RGD Symbol;Acc:70497]
ENSRNOG00000002757	Tada2a	transcriptional adaptor 2A [Source:RGD Symbol;Acc:1309959]		ENSRNOG00000002642	Ptges3	prostaglandin E synthase 3 [Source:RGD Symbol;Acc:1561913]		ENSRNOG00000002695	Tfb2m	transcription factor B2, mitochondrial [Source:RGD Symbol;Acc:1307091]
ENSRNOG00000002759	Lias	lipoic acid synthetase [Source:RGD Symbol;Acc:1307270]		ENSRNOG00000002643	Ugdh	UDP-glucose 6-dehydrogenase [Source:RGD Symbol;Acc:621879]		ENSRNOG00000002697	Mtmr1	myotubularin related protein 1 [Source:RGD Symbol;Acc:1306569]
ENSRNOG00000002763	Ulk2	unc-51 like autophagy activating kinase 2 [Source:RGD Symbol;Acc:1310181]		ENSRNOG00000002644	Utp18	UTP18 small subunit processome component [Source:RGD Symbol;Acc:1309957]		ENSRNOG00000002705	Vps4b	vacuolar protein sorting 4 homolog B [Source:RGD Symbol;Acc:1305969]
ENSRNOG00000002764	Mettl16	methyltransferase 16, N6-methyladenosine [Source:RGD Symbol;Acc:1593242]		ENSRNOG00000002645	Gemin5	gem (nuclear organelle) associated protein 5 [Source:RGD Symbol;Acc:1586275]		ENSRNOG00000002708	Phf8	PHD finger protein 8 [Source:RGD Symbol;Acc:1561065]
ENSRNOG00000002767	Dlg3	discs large MAGUK scaffold protein 3 [Source:RGD Symbol;Acc:68423]		ENSRNOG00000002652	Rap1gap2	RAP1 GTPase activating protein 2 [Source:RGD Symbol;Acc:1304590]		ENSRNOG00000002710	Cnst	consortin, connexin sorting protein [Source:RGD Symbol;Acc:1564833]
ENSRNOG00000002768	Tmem114	transmembrane protein 114 [Source:RGD Symbol;Acc:1560593]		ENSRNOG00000002653	Kcnk2	potassium two pore domain channel subfamily K member 2 [Source:RGD Symbol;Acc:621448]		ENSRNOG00000002711	Nuf2	NUF2 component of NDC80 kinetochore complex [Source:RGD Symbol;Acc:1307952]
ENSRNOG00000002773	Rgs4	regulator of G-protein signaling 4 [Source:RGD Symbol;Acc:3567]		ENSRNOG00000002657	Pla2g4a	phospholipase A2 group IVA [Source:RGD Symbol;Acc:67366]		ENSRNOG00000002713	Zfp672	zinc finger protein 672 [Source:RGD Symbol;Acc:1359094]
ENSRNOG00000002775	Npl	N-acetylneuraminate pyruvate lyase [Source:RGD Symbol;Acc:1549702]		ENSRNOG00000002660	Magee1	MAGE family member E1 [Source:RGD Symbol;Acc:1560259]		ENSRNOG00000002714	Mettl22	methyltransferase 22, Kin17 lysine [Source:RGD Symbol;Acc:1311433]
ENSRNOG00000002778	Aatf	apoptosis antagonizing transcription factor [Source:RGD Symbol;Acc:620685]		ENSRNOG00000002662	Pbdc1	polysaccharide biosynthesis domain containing 1 [Source:RGD Symbol;Acc:1562502]		ENSRNOG00000002721	Ndufb4	NADH:ubiquinone oxidoreductase subunit B4 [Source:RGD Symbol;Acc:1307072]
ENSRNOG00000002781	Kdsr	3-ketodihydrosphingosine reductase [Source:RGD Symbol;Acc:1307775]		ENSRNOG00000002664	Emp2	epithelial membrane protein 2 [Source:RGD Symbol;Acc:1359629]		ENSRNOG00000002722	Sec14l1	SEC14-like lipid binding 1 [Source:RGD Symbol;Acc:1563123]
ENSRNOG00000002784	Pou3f4	POU class 3 homeobox 4 [Source:RGD Symbol;Acc:61947]		ENSRNOG00000002667	Lamc2	laminin subunit gamma 2 [Source:RGD Symbol;Acc:621053]		ENSRNOG00000002724	Prpsap2	phosphoribosyl pyrophosphate synthetase-associated protein 2 [Source:RGD Symbol;Acc:620207]
ENSRNOG00000002790	Abcb7	ATP binding cassette subfamily B member 7 [Source:RGD Symbol;Acc:1303086]		ENSRNOG00000002669	Cluh	clustered mitochondria homolog [Source:RGD Symbol;Acc:1307222]		ENSRNOG00000002730	Rgs5	regulator of G-protein signaling 5 [Source:RGD Symbol;Acc:3568]
ENSRNOG00000002793	Sstr2	somatostatin receptor 2 [Source:RGD Symbol;Acc:3763]		ENSRNOG00000002671	Nme2	NME/NM23 nucleoside diphosphate kinase 2 [Source:RGD Symbol;Acc:619877]		ENSRNOG00000002735	Dhx9	DExH-box helicase 9 [Source:RGD Symbol;Acc:1308548]
ENSRNOG00000002795	Cog1	component of oligomeric golgi complex 1 [Source:RGD Symbol;Acc:1304594]		ENSRNOG00000002680	Lamc1	laminin subunit gamma 1 [Source:RGD Symbol;Acc:621052]		ENSRNOG00000002736	Rabgap1l	RAB GTPase activating protein 1-like [Source:RGD Symbol;Acc:1304620]
ENSRNOG00000002800	Gdpd2	glycerophosphodiester phosphodiesterase domain containing 2 [Source:RGD Symbol;Acc:1560780]		ENSRNOG00000002682	Zfp692	zinc finger protein 692 [Source:RGD Symbol;Acc:1306740]		ENSRNOG00000002746	Fstl1	follistatin-like 1 [Source:RGD Symbol;Acc:68955]
ENSRNOG00000002807	Septin9	septin 9 [Source:RGD Symbol;Acc:708523]		ENSRNOG00000002693	Nme1	NME/NM23 nucleoside diphosphate kinase 1 [Source:RGD Symbol;Acc:70497]		ENSRNOG00000002748	Ccdc43	coiled-coil domain containing 43 [Source:RGD Symbol;Acc:1311929]
ENSRNOG00000002810	Gfpt2	glutamine-fructose-6-phosphate transaminase 2 [Source:RGD Symbol;Acc:1303097]		ENSRNOG00000002695	Tfb2m	transcription factor B2, mitochondrial [Source:RGD Symbol;Acc:1307091]		ENSRNOG00000002749	Spag9	sperm associated antigen 9 [Source:RGD Symbol;Acc:1311289]
ENSRNOG00000002811	Brinp3	BMP/retinoic acid inducible neural specific 3 [Source:RGD Symbol;Acc:708421]		ENSRNOG00000002697	Mtmr1	myotubularin related protein 1 [Source:RGD Symbol;Acc:1306569]		ENSRNOG00000002750	Rc3h1	ring finger and CCCH-type domains 1 [Source:RGD Symbol;Acc:1563512]
ENSRNOG00000002813	Dars2	aspartyl-tRNA synthetase 2 (mitochondrial) [Source:RGD Symbol;Acc:1308286]		ENSRNOG00000002705	Vps4b	vacuolar protein sorting 4 homolog B [Source:RGD Symbol;Acc:1305969]		ENSRNOG00000002751	Zdhhc15	zinc finger DHHC-type palmitoyltransferase 15 [Source:RGD Symbol;Acc:1562075]
ENSRNOG00000002818	Eftud2	elongation factor Tu GTP binding domain containing 2 [Source:RGD Symbol;Acc:1560116]		ENSRNOG00000002708	Phf8	PHD finger protein 8 [Source:RGD Symbol;Acc:1561065]		ENSRNOG00000002753	Adam11	ADAM metallopeptidase domain 11 [Source:RGD Symbol;Acc:1307515]
ENSRNOG00000002821	Phlpp1	PH domain and leucine rich repeat protein phosphatase 1 [Source:RGD Symbol;Acc:621308]		ENSRNOG00000002710	Cnst	consortin, connexin sorting protein [Source:RGD Symbol;Acc:1564833]		ENSRNOG00000002755	Pafah1b1	platelet-activating factor acetylhydrolase 1b, regulatory subunit 1 [Source:RGD Symbol;Acc:620331]
ENSRNOG00000002823	Mapk9	mitogen-activated protein kinase 9 [Source:RGD Symbol;Acc:628847]		ENSRNOG00000002711	Nuf2	NUF2 component of NDC80 kinetochore complex [Source:RGD Symbol;Acc:1307952]		ENSRNOG00000002757	Tada2a	transcriptional adaptor 2A [Source:RGD Symbol;Acc:1309959]
ENSRNOG00000002826	Hsd17b7	hydroxysteroid (17-beta) dehydrogenase 7 [Source:RGD Symbol;Acc:2837]		ENSRNOG00000002713	Zfp672	zinc finger protein 672 [Source:RGD Symbol;Acc:1359094]		ENSRNOG00000002759	Lias	lipoic acid synthetase [Source:RGD Symbol;Acc:1307270]
ENSRNOG00000002827	Rbfox1	RNA binding fox-1 homolog 1 [Source:RGD Symbol;Acc:1311210]		ENSRNOG00000002714	Mettl22	methyltransferase 22, Kin17 lysine [Source:RGD Symbol;Acc:1311433]		ENSRNOG00000002763	Ulk2	unc-51 like autophagy activating kinase 2 [Source:RGD Symbol;Acc:1310181]
ENSRNOG00000002828	Tob1	transducer of ErbB-2.1 [Source:RGD Symbol;Acc:621126]		ENSRNOG00000002721	Ndufb4	NADH:ubiquinone oxidoreductase subunit B4 [Source:RGD Symbol;Acc:1307072]		ENSRNOG00000002764	Mettl16	methyltransferase 16, N6-methyladenosine [Source:RGD Symbol;Acc:1593242]
ENSRNOG00000002831	Wfikkn2	WAP, follistatin/kazal, immunoglobulin, kunitz and netrin domain containing 2 [Source:RGD Symbol;Acc:1305361]		ENSRNOG00000002722	Sec14l1	SEC14-like lipid binding 1 [Source:RGD Symbol;Acc:1563123]		ENSRNOG00000002767	Dlg3	discs large MAGUK scaffold protein 3 [Source:RGD Symbol;Acc:68423]
ENSRNOG00000002832	Slc16a2	solute carrier family 16 member 2 [Source:RGD Symbol;Acc:628608]		ENSRNOG00000002724	Prpsap2	phosphoribosyl pyrophosphate synthetase-associated protein 2 [Source:RGD Symbol;Acc:620207]		ENSRNOG00000002768	Tmem114	transmembrane protein 114 [Source:RGD Symbol;Acc:1560593]
ENSRNOG00000002833	Gsk3b	glycogen synthase kinase 3 beta [Source:RGD Symbol;Acc:70982]		ENSRNOG00000002730	Rgs5	regulator of G-protein signaling 5 [Source:RGD Symbol;Acc:3568]		ENSRNOG00000002773	Rgs4	regulator of G-protein signaling 4 [Source:RGD Symbol;Acc:3567]
ENSRNOG00000002835	Luc7l3	LUC7-like 3 pre-mRNA splicing factor [Source:RGD Symbol;Acc:1307981]		ENSRNOG00000002735	Dhx9	DExH-box helicase 9 [Source:RGD Symbol;Acc:1308548]		ENSRNOG00000002775	Npl	N-acetylneuraminate pyruvate lyase [Source:RGD Symbol;Acc:1549702]
ENSRNOG00000002839	Slc19a2	solute carrier family 19 member 2 [Source:RGD Symbol;Acc:1308611]		ENSRNOG00000002736	Rabgap1l	RAB GTPase activating protein 1-like [Source:RGD Symbol;Acc:1304620]		ENSRNOG00000002778	Aatf	apoptosis antagonizing transcription factor [Source:RGD Symbol;Acc:620685]
ENSRNOG00000002840	Atp5f1b	ATP synthase F1 subunit beta [Source:RGD Symbol;Acc:621368]		ENSRNOG00000002746	Fstl1	follistatin-like 1 [Source:RGD Symbol;Acc:68955]		ENSRNOG00000002781	Kdsr	3-ketodihydrosphingosine reductase [Source:RGD Symbol;Acc:1307775]
ENSRNOG00000002841	Cdc42bpa	CDC42 binding protein kinase alpha [Source:RGD Symbol;Acc:621406]		ENSRNOG00000002748	Ccdc43	coiled-coil domain containing 43 [Source:RGD Symbol;Acc:1311929]		ENSRNOG00000002784	Pou3f4	POU class 3 homeobox 4 [Source:RGD Symbol;Acc:61947]
ENSRNOG00000002844	Usp27x	ubiquitin specific peptidase 27, X-linked [Source:RGD Symbol;Acc:1564628]		ENSRNOG00000002749	Spag9	sperm associated antigen 9 [Source:RGD Symbol;Acc:1311289]		ENSRNOG00000002790	Abcb7	ATP binding cassette subfamily B member 7 [Source:RGD Symbol;Acc:1303086]
ENSRNOG00000002848	Maoa	monoamine oxidase A [Source:RGD Symbol;Acc:61898]		ENSRNOG00000002750	Rc3h1	ring finger and CCCH-type domains 1 [Source:RGD Symbol;Acc:1563512]		ENSRNOG00000002793	Sstr2	somatostatin receptor 2 [Source:RGD Symbol;Acc:3763]
ENSRNOG00000002851	Fam104a	family with sequence similarity 104, member A [Source:RGD Symbol;Acc:1563409]		ENSRNOG00000002751	Zdhhc15	zinc finger DHHC-type palmitoyltransferase 15 [Source:RGD Symbol;Acc:1562075]		ENSRNOG00000002795	Cog1	component of oligomeric golgi complex 1 [Source:RGD Symbol;Acc:1304594]
ENSRNOG00000002852	Myo19	myosin XIX [Source:RGD Symbol;Acc:1559961]		ENSRNOG00000002753	Adam11	ADAM metallopeptidase domain 11 [Source:RGD Symbol;Acc:1307515]		ENSRNOG00000002800	Gdpd2	glycerophosphodiester phosphodiesterase domain containing 2 [Source:RGD Symbol;Acc:1560780]
ENSRNOG00000002855	Rfc1	replication factor C subunit 1 [Source:RGD Symbol;Acc:620619]		ENSRNOG00000002755	Pafah1b1	platelet-activating factor acetylhydrolase 1b, regulatory subunit 1 [Source:RGD Symbol;Acc:620331]		ENSRNOG00000002807	Septin9	septin 9 [Source:RGD Symbol;Acc:708523]
ENSRNOG00000002860	Ccdc181	coiled-coil domain containing 181 [Source:RGD Symbol;Acc:1309708]		ENSRNOG00000002757	Tada2a	transcriptional adaptor 2A [Source:RGD Symbol;Acc:1309959]		ENSRNOG00000002810	Gfpt2	glutamine-fructose-6-phosphate transaminase 2 [Source:RGD Symbol;Acc:1303097]
ENSRNOG00000002863	Cacna1e	calcium voltage-gated channel subunit alpha1 E [Source:RGD Symbol;Acc:2246]		ENSRNOG00000002759	Lias	lipoic acid synthetase [Source:RGD Symbol;Acc:1307270]		ENSRNOG00000002811	Brinp3	BMP/retinoic acid inducible neural specific 3 [Source:RGD Symbol;Acc:708421]
ENSRNOG00000002864	Nacc1	nucleus accumbens associated 1 [Source:RGD Symbol;Acc:621003]		ENSRNOG00000002763	Ulk2	unc-51 like autophagy activating kinase 2 [Source:RGD Symbol;Acc:1310181]		ENSRNOG00000002813	Dars2	aspartyl-tRNA synthetase 2 (mitochondrial) [Source:RGD Symbol;Acc:1308286]
ENSRNOG00000002873	Cfap144	cilia and flagella associated protein 144 [Source:RGD Symbol;Acc:1561932]		ENSRNOG00000002764	Mettl16	methyltransferase 16, N6-methyladenosine [Source:RGD Symbol;Acc:1593242]		ENSRNOG00000002818	Eftud2	elongation factor Tu GTP binding domain containing 2 [Source:RGD Symbol;Acc:1560116]
ENSRNOG00000002874	Rbm25	RNA binding motif protein 25 [Source:RGD Symbol;Acc:1308755]		ENSRNOG00000002767	Dlg3	discs large MAGUK scaffold protein 3 [Source:RGD Symbol;Acc:68423]		ENSRNOG00000002821	Phlpp1	PH domain and leucine rich repeat protein phosphatase 1 [Source:RGD Symbol;Acc:621308]
ENSRNOG00000002875	Klhl20	kelch-like family member 20 [Source:RGD Symbol;Acc:1309490]		ENSRNOG00000002768	Tmem114	transmembrane protein 114 [Source:RGD Symbol;Acc:1560593]		ENSRNOG00000002823	Mapk9	mitogen-activated protein kinase 9 [Source:RGD Symbol;Acc:628847]
ENSRNOG00000002879	Psen2	presenilin 2 [Source:RGD Symbol;Acc:621060]		ENSRNOG00000002773	Rgs4	regulator of G-protein signaling 4 [Source:RGD Symbol;Acc:3567]		ENSRNOG00000002826	Hsd17b7	hydroxysteroid (17-beta) dehydrogenase 7 [Source:RGD Symbol;Acc:2837]
ENSRNOG00000002881	Ddr2	discoidin domain receptor tyrosine kinase 2 [Source:RGD Symbol;Acc:619855]		ENSRNOG00000002775	Npl	N-acetylneuraminate pyruvate lyase [Source:RGD Symbol;Acc:1549702]		ENSRNOG00000002827	Rbfox1	RNA binding fox-1 homolog 1 [Source:RGD Symbol;Acc:1311210]
ENSRNOG00000002882	Zcchc2	zinc finger CCHC-type containing 2 [Source:RGD Symbol;Acc:1310626]		ENSRNOG00000002776	Sell	selectin L [Source:RGD Symbol;Acc:3655]		ENSRNOG00000002828	Tob1	transducer of ErbB-2.1 [Source:RGD Symbol;Acc:621126]
ENSRNOG00000002883	Alg1	ALG1, chitobiosyldiphosphodolichol beta-mannosyltransferase [Source:RGD Symbol;Acc:1310700]		ENSRNOG00000002778	Aatf	apoptosis antagonizing transcription factor [Source:RGD Symbol;Acc:620685]		ENSRNOG00000002831	Wfikkn2	WAP, follistatin/kazal, immunoglobulin, kunitz and netrin domain containing 2 [Source:RGD Symbol;Acc:1305361]
ENSRNOG00000002884	Blzf1	basic leucine zipper nuclear factor 1 [Source:RGD Symbol;Acc:1562452]		ENSRNOG00000002781	Kdsr	3-ketodihydrosphingosine reductase [Source:RGD Symbol;Acc:1307775]		ENSRNOG00000002832	Slc16a2	solute carrier family 16 member 2 [Source:RGD Symbol;Acc:628608]
ENSRNOG00000002886	Myh10	myosin heavy chain 10 [Source:RGD Symbol;Acc:71000]		ENSRNOG00000002784	Pou3f4	POU class 3 homeobox 4 [Source:RGD Symbol;Acc:61947]		ENSRNOG00000002833	Gsk3b	glycogen synthase kinase 3 beta [Source:RGD Symbol;Acc:70982]
ENSRNOG00000002890	Slc9c2	solute carrier family 9, member C2 (putative) [Source:RGD Symbol;Acc:1565820]		ENSRNOG00000002790	Abcb7	ATP binding cassette subfamily B member 7 [Source:RGD Symbol;Acc:1303086]		ENSRNOG00000002835	Luc7l3	LUC7-like 3 pre-mRNA splicing factor [Source:RGD Symbol;Acc:1307981]
ENSRNOG00000002894	Mnt	MAX network transcriptional repressor [Source:RGD Symbol;Acc:1308683]		ENSRNOG00000002792	Cxcl2	C-X-C motif chemokine ligand 2 [Source:RGD Symbol;Acc:70069]		ENSRNOG00000002839	Slc19a2	solute carrier family 19 member 2 [Source:RGD Symbol;Acc:1308611]
ENSRNOG00000002895	Nagpa	N-acetylglucosamine-1-phosphodiester alpha-N-acetylglucosaminidase [Source:RGD Symbol;Acc:1308972]		ENSRNOG00000002793	Sstr2	somatostatin receptor 2 [Source:RGD Symbol;Acc:3763]		ENSRNOG00000002840	Atp5f1b	ATP synthase F1 subunit beta [Source:RGD Symbol;Acc:621368]
ENSRNOG00000002898	Nme7	NME/NM23 family member 7 [Source:RGD Symbol;Acc:619880]		ENSRNOG00000002794	Selp	selectin P [Source:RGD Symbol;Acc:3656]		ENSRNOG00000002841	Cdc42bpa	CDC42 binding protein kinase alpha [Source:RGD Symbol;Acc:621406]
ENSRNOG00000002899	Akap10	A-kinase anchoring protein 10 [Source:RGD Symbol;Acc:1308869]		ENSRNOG00000002795	Cog1	component of oligomeric golgi complex 1 [Source:RGD Symbol;Acc:1304594]		ENSRNOG00000002844	Usp27x	ubiquitin specific peptidase 27, X-linked [Source:RGD Symbol;Acc:1564628]
ENSRNOG00000002903	Specc1	sperm antigen with calponin homology and coiled-coil domains 1 [Source:RGD Symbol;Acc:1309718]		ENSRNOG00000002802	Cxcl1	C-X-C motif chemokine ligand 1 [Source:RGD Symbol;Acc:619869]		ENSRNOG00000002848	Maoa	monoamine oxidase A [Source:RGD Symbol;Acc:61898]
ENSRNOG00000002907	Plekha6	pleckstrin homology domain containing A6 [Source:RGD Symbol;Acc:1564395]		ENSRNOG00000002807	Septin9	septin 9 [Source:RGD Symbol;Acc:708523]		ENSRNOG00000002851	Fam104a	family with sequence similarity 104, member A [Source:RGD Symbol;Acc:1563409]
ENSRNOG00000002908	Slc35a4	solute carrier family 35, member A4 [Source:RGD Symbol;Acc:628792]		ENSRNOG00000002810	Gfpt2	glutamine-fructose-6-phosphate transaminase 2 [Source:RGD Symbol;Acc:1303097]		ENSRNOG00000002852	Myo19	myosin XIX [Source:RGD Symbol;Acc:1559961]
ENSRNOG00000002911	Alb	albumin [Source:RGD Symbol;Acc:2085]		ENSRNOG00000002811	Brinp3	BMP/retinoic acid inducible neural specific 3 [Source:RGD Symbol;Acc:708421]		ENSRNOG00000002855	Rfc1	replication factor C subunit 1 [Source:RGD Symbol;Acc:620619]
ENSRNOG00000002912	Parn	poly(A)-specific ribonuclease [Source:RGD Symbol;Acc:1565449]		ENSRNOG00000002813	Dars2	aspartyl-tRNA synthetase 2 (mitochondrial) [Source:RGD Symbol;Acc:1308286]		ENSRNOG00000002860	Ccdc181	coiled-coil domain containing 181 [Source:RGD Symbol;Acc:1309708]
ENSRNOG00000002914	Trmt1	tRNA methyltransferase 1 [Source:RGD Symbol;Acc:1305992]		ENSRNOG00000002818	Eftud2	elongation factor Tu GTP binding domain containing 2 [Source:RGD Symbol;Acc:1560116]		ENSRNOG00000002863	Cacna1e	calcium voltage-gated channel subunit alpha1 E [Source:RGD Symbol;Acc:2246]
ENSRNOG00000002915	Trim11	tripartite motif-containing 11 [Source:RGD Symbol;Acc:1305448]		ENSRNOG00000002820	LOC24906	RoBo-1 [Source:RGD Symbol;Acc:3683]		ENSRNOG00000002864	Nacc1	nucleus accumbens associated 1 [Source:RGD Symbol;Acc:621003]
ENSRNOG00000002916	Car4	carbonic anhydrase 4 [Source:RGD Symbol;Acc:2242]		ENSRNOG00000002821	Phlpp1	PH domain and leucine rich repeat protein phosphatase 1 [Source:RGD Symbol;Acc:621308]		ENSRNOG00000002873	Cfap144	cilia and flagella associated protein 144 [Source:RGD Symbol;Acc:1561932]
ENSRNOG00000002917	Sec14l5	SEC14-like lipid binding 5 [Source:RGD Symbol;Acc:1564638]		ENSRNOG00000002823	Mapk9	mitogen-activated protein kinase 9 [Source:RGD Symbol;Acc:628847]		ENSRNOG00000002874	Rbm25	RNA binding motif protein 25 [Source:RGD Symbol;Acc:1308755]
ENSRNOG00000002919	Gfap	glial fibrillary acidic protein [Source:RGD Symbol;Acc:2679]		ENSRNOG00000002826	Hsd17b7	hydroxysteroid (17-beta) dehydrogenase 7 [Source:RGD Symbol;Acc:2837]		ENSRNOG00000002875	Klhl20	kelch-like family member 20 [Source:RGD Symbol;Acc:1309490]
ENSRNOG00000002922	Adora2b	adenosine A2B receptor [Source:RGD Symbol;Acc:2050]		ENSRNOG00000002827	Rbfox1	RNA binding fox-1 homolog 1 [Source:RGD Symbol;Acc:1311210]		ENSRNOG00000002876	Eef2kmt	eukaryotic elongation factor 2 lysine methyltransferase [Source:RGD Symbol;Acc:1304969]
ENSRNOG00000002926	Uap1	UDP-N-acetylglucosamine pyrophosphorylase 1 [Source:RGD Symbol;Acc:1561967]		ENSRNOG00000002828	Tob1	transducer of ErbB-2.1 [Source:RGD Symbol;Acc:621126]		ENSRNOG00000002879	Psen2	presenilin 2 [Source:RGD Symbol;Acc:621060]
ENSRNOG00000002928	Guk1	guanylate kinase 1 [Source:RGD Symbol;Acc:1309638]		ENSRNOG00000002831	Wfikkn2	WAP, follistatin/kazal, immunoglobulin, kunitz and netrin domain containing 2 [Source:RGD Symbol;Acc:1305361]		ENSRNOG00000002881	Ddr2	discoidin domain receptor tyrosine kinase 2 [Source:RGD Symbol;Acc:619855]
ENSRNOG00000002932	Wdr19	WD repeat domain 19 [Source:RGD Symbol;Acc:1306997]		ENSRNOG00000002832	Slc16a2	solute carrier family 16 member 2 [Source:RGD Symbol;Acc:628608]		ENSRNOG00000002882	Zcchc2	zinc finger CCHC-type containing 2 [Source:RGD Symbol;Acc:1310626]
ENSRNOG00000002934	Atp1b1	ATPase Na+/K+ transporting subunit beta 1 [Source:RGD Symbol;Acc:2170]		ENSRNOG00000002833	Gsk3b	glycogen synthase kinase 3 beta [Source:RGD Symbol;Acc:70982]		ENSRNOG00000002883	Alg1	ALG1, chitobiosyldiphosphodolichol beta-mannosyltransferase [Source:RGD Symbol;Acc:1310700]
ENSRNOG00000002935	Ankrd40	ankyrin repeat domain 40 [Source:RGD Symbol;Acc:1594678]		ENSRNOG00000002835	Luc7l3	LUC7-like 3 pre-mRNA splicing factor [Source:RGD Symbol;Acc:1307981]		ENSRNOG00000002884	Blzf1	basic leucine zipper nuclear factor 1 [Source:RGD Symbol;Acc:1562452]
ENSRNOG00000002937	Ren	renin [Source:RGD Symbol;Acc:3554]		ENSRNOG00000002839	Slc19a2	solute carrier family 19 member 2 [Source:RGD Symbol;Acc:1308611]		ENSRNOG00000002886	Myh10	myosin heavy chain 10 [Source:RGD Symbol;Acc:71000]
ENSRNOG00000002940	Ankrd17	ankyrin repeat domain 17 [Source:RGD Symbol;Acc:1562348]		ENSRNOG00000002840	Atp5f1b	ATP synthase F1 subunit beta [Source:RGD Symbol;Acc:621368]		ENSRNOG00000002890	Slc9c2	solute carrier family 9, member C2 (putative) [Source:RGD Symbol;Acc:1565820]
ENSRNOG00000002941	Uhmk1	U2AF homology motif kinase 1 [Source:RGD Symbol;Acc:2968]		ENSRNOG00000002841	Cdc42bpa	CDC42 binding protein kinase alpha [Source:RGD Symbol;Acc:621406]		ENSRNOG00000002894	Mnt	MAX network transcriptional repressor [Source:RGD Symbol;Acc:1308683]
ENSRNOG00000002943	Mrpl55	mitochondrial ribosomal protein L55 [Source:RGD Symbol;Acc:1308161]		ENSRNOG00000002844	Usp27x	ubiquitin specific peptidase 27, X-linked [Source:RGD Symbol;Acc:1564628]		ENSRNOG00000002895	Nagpa	N-acetylglucosamine-1-phosphodiester alpha-N-acetylglucosaminidase [Source:RGD Symbol;Acc:1308972]
ENSRNOG00000002944	C10h1orf35	similar to human chromosome 1 open reading frame 35 [Source:RGD Symbol;Acc:1304587]		ENSRNOG00000002848	Maoa	monoamine oxidase A [Source:RGD Symbol;Acc:61898]		ENSRNOG00000002898	Nme7	NME/NM23 family member 7 [Source:RGD Symbol;Acc:619880]
ENSRNOG00000002947	Dpt	dermatopontin [Source:RGD Symbol;Acc:1307176]		ENSRNOG00000002851	Fam104a	family with sequence similarity 104, member A [Source:RGD Symbol;Acc:1563409]		ENSRNOG00000002899	Akap10	A-kinase anchoring protein 10 [Source:RGD Symbol;Acc:1308869]
ENSRNOG00000002949	Pgs1	phosphatidylglycerophosphate synthase 1 [Source:RGD Symbol;Acc:1305052]		ENSRNOG00000002852	Myo19	myosin XIX [Source:RGD Symbol;Acc:1559961]		ENSRNOG00000002903	Specc1	sperm antigen with calponin homology and coiled-coil domains 1 [Source:RGD Symbol;Acc:1309718]
ENSRNOG00000002950	Lyl1	LYL1, basic helix-loop-helix family member [Source:RGD Symbol;Acc:1359244]		ENSRNOG00000002855	Rfc1	replication factor C subunit 1 [Source:RGD Symbol;Acc:620619]		ENSRNOG00000002907	Plekha6	pleckstrin homology domain containing A6 [Source:RGD Symbol;Acc:1564395]
ENSRNOG00000002956	Stim2	stromal interaction molecule 2 [Source:RGD Symbol;Acc:1304641]		ENSRNOG00000002860	Ccdc181	coiled-coil domain containing 181 [Source:RGD Symbol;Acc:1309708]		ENSRNOG00000002908	Slc35a4	solute carrier family 35, member A4 [Source:RGD Symbol;Acc:628792]
ENSRNOG00000002959	Shroom4	shroom family member 4 [Source:RGD Symbol;Acc:1563434]		ENSRNOG00000002863	Cacna1e	calcium voltage-gated channel subunit alpha1 E [Source:RGD Symbol;Acc:2246]		ENSRNOG00000002911	Alb	albumin [Source:RGD Symbol;Acc:2085]
ENSRNOG00000002960	Ndp	norrin cystine knot growth factor NDP [Source:RGD Symbol;Acc:1563968]		ENSRNOG00000002864	Nacc1	nucleus accumbens associated 1 [Source:RGD Symbol;Acc:621003]		ENSRNOG00000002912	Parn	poly(A)-specific ribonuclease [Source:RGD Symbol;Acc:1565449]
ENSRNOG00000002963	C1ql1	complement C1q like 1 [Source:RGD Symbol;Acc:1306039]		ENSRNOG00000002873	Cfap144	cilia and flagella associated protein 144 [Source:RGD Symbol;Acc:1561932]		ENSRNOG00000002914	Trmt1	tRNA methyltransferase 1 [Source:RGD Symbol;Acc:1305992]
ENSRNOG00000002969	Itpkb	inositol-trisphosphate 3-kinase B [Source:RGD Symbol;Acc:2932]		ENSRNOG00000002874	Rbm25	RNA binding motif protein 25 [Source:RGD Symbol;Acc:1308755]		ENSRNOG00000002915	Trim11	tripartite motif-containing 11 [Source:RGD Symbol;Acc:1305448]
ENSRNOG00000002970	Zswim7	zinc finger, SWIM-type containing 7 [Source:RGD Symbol;Acc:1310324]		ENSRNOG00000002875	Klhl20	kelch-like family member 20 [Source:RGD Symbol;Acc:1309490]		ENSRNOG00000002916	Car4	carbonic anhydrase 4 [Source:RGD Symbol;Acc:2242]
ENSRNOG00000002976	Cfap91	cilia and flagella associated protein 91 [Source:RGD Symbol;Acc:1305539]		ENSRNOG00000002876	Eef2kmt	eukaryotic elongation factor 2 lysine methyltransferase [Source:RGD Symbol;Acc:1304969]		ENSRNOG00000002917	Sec14l5	SEC14-like lipid binding 5 [Source:RGD Symbol;Acc:1564638]
ENSRNOG00000002977	Ttc19	tetratricopeptide repeat domain 19 [Source:RGD Symbol;Acc:1582808]		ENSRNOG00000002879	Psen2	presenilin 2 [Source:RGD Symbol;Acc:621060]		ENSRNOG00000002919	Gfap	glial fibrillary acidic protein [Source:RGD Symbol;Acc:2679]
ENSRNOG00000002980	Tsr1	TSR1, ribosome maturation factor [Source:RGD Symbol;Acc:2322150]		ENSRNOG00000002881	Ddr2	discoidin domain receptor tyrosine kinase 2 [Source:RGD Symbol;Acc:619855]		ENSRNOG00000002922	Adora2b	adenosine A2B receptor [Source:RGD Symbol;Acc:2050]
ENSRNOG00000002983	Nfix	nuclear factor I X [Source:RGD Symbol;Acc:69080]		ENSRNOG00000002882	Zcchc2	zinc finger CCHC-type containing 2 [Source:RGD Symbol;Acc:1310626]		ENSRNOG00000002926	Uap1	UDP-N-acetylglucosamine pyrophosphorylase 1 [Source:RGD Symbol;Acc:1561967]
ENSRNOG00000002989	Nmt1	N-myristoyltransferase 1 [Source:RGD Symbol;Acc:628642]		ENSRNOG00000002883	Alg1	ALG1, chitobiosyldiphosphodolichol beta-mannosyltransferase [Source:RGD Symbol;Acc:1310700]		ENSRNOG00000002928	Guk1	guanylate kinase 1 [Source:RGD Symbol;Acc:1309638]
ENSRNOG00000002991	Srr	serine racemase [Source:RGD Symbol;Acc:735094]		ENSRNOG00000002884	Blzf1	basic leucine zipper nuclear factor 1 [Source:RGD Symbol;Acc:1562452]		ENSRNOG00000002932	Wdr19	WD repeat domain 19 [Source:RGD Symbol;Acc:1306997]
ENSRNOG00000002997	Nherf2	NHERF family PDZ scaffold protein 2 [Source:RGD Symbol;Acc:620380]		ENSRNOG00000002886	Myh10	myosin heavy chain 10 [Source:RGD Symbol;Acc:71000]		ENSRNOG00000002934	Atp1b1	ATPase Na+/K+ transporting subunit beta 1 [Source:RGD Symbol;Acc:2170]
ENSRNOG00000002999	Timmdc1	translocase of inner mitochondrial membrane domain containing 1 [Source:RGD Symbol;Acc:1359380]		ENSRNOG00000002890	Slc9c2	solute carrier family 9, member C2 (putative) [Source:RGD Symbol;Acc:1565820]		ENSRNOG00000002935	Ankrd40	ankyrin repeat domain 40 [Source:RGD Symbol;Acc:1594678]
ENSRNOG00000003003	Tbc1d19	TBC1 domain family, member 19 [Source:RGD Symbol;Acc:1304958]		ENSRNOG00000002894	Mnt	MAX network transcriptional repressor [Source:RGD Symbol;Acc:1308683]		ENSRNOG00000002937	Ren	renin [Source:RGD Symbol;Acc:3554]
ENSRNOG00000003005	Rasgef1c	RasGEF domain family, member 1C [Source:RGD Symbol;Acc:1311549]		ENSRNOG00000002895	Nagpa	N-acetylglucosamine-1-phosphodiester alpha-N-acetylglucosaminidase [Source:RGD Symbol;Acc:1308972]		ENSRNOG00000002940	Ankrd17	ankyrin repeat domain 17 [Source:RGD Symbol;Acc:1562348]
ENSRNOG00000003011	Gadd45gip1	GADD45G interacting protein 1 [Source:RGD Symbol;Acc:1309249]		ENSRNOG00000002898	Nme7	NME/NM23 family member 7 [Source:RGD Symbol;Acc:619880]		ENSRNOG00000002941	Uhmk1	U2AF homology motif kinase 1 [Source:RGD Symbol;Acc:2968]
ENSRNOG00000003013	Rpgr	retinitis pigmentosa GTPase regulator [Source:RGD Symbol;Acc:1560136]		ENSRNOG00000002899	Akap10	A-kinase anchoring protein 10 [Source:RGD Symbol;Acc:1308869]		ENSRNOG00000002943	Mrpl55	mitochondrial ribosomal protein L55 [Source:RGD Symbol;Acc:1308161]
ENSRNOG00000003014	Poglut1	protein O-glucosyltransferase 1 [Source:RGD Symbol;Acc:1306248]		ENSRNOG00000002903	Specc1	sperm antigen with calponin homology and coiled-coil domains 1 [Source:RGD Symbol;Acc:1309718]		ENSRNOG00000002944	C10h1orf35	similar to human chromosome 1 open reading frame 35 [Source:RGD Symbol;Acc:1304587]
ENSRNOG00000003018	Olfml2b	olfactomedin-like 2B [Source:RGD Symbol;Acc:1309257]		ENSRNOG00000002907	Plekha6	pleckstrin homology domain containing A6 [Source:RGD Symbol;Acc:1564395]		ENSRNOG00000002947	Dpt	dermatopontin [Source:RGD Symbol;Acc:1307176]
ENSRNOG00000003019	Ubn1	ubinuclein 1 [Source:RGD Symbol;Acc:1311582]		ENSRNOG00000002908	Slc35a4	solute carrier family 35, member A4 [Source:RGD Symbol;Acc:628792]		ENSRNOG00000002949	Pgs1	phosphatidylglycerophosphate synthase 1 [Source:RGD Symbol;Acc:1305052]
ENSRNOG00000003025	AABR07039336.2	nucleosome assembly protein 1-like 2 [Source:RGD Symbol;Acc:1563260]		ENSRNOG00000002912	Parn	poly(A)-specific ribonuclease [Source:RGD Symbol;Acc:1565449]		ENSRNOG00000002950	Lyl1	LYL1, basic helix-loop-helix family member [Source:RGD Symbol;Acc:1359244]
ENSRNOG00000003026	Rad23a	RAD23 homolog A, nucleotide excision repair protein [Source:RGD Symbol;Acc:1309899]		ENSRNOG00000002914	Trmt1	tRNA methyltransferase 1 [Source:RGD Symbol;Acc:1305992]		ENSRNOG00000002956	Stim2	stromal interaction molecule 2 [Source:RGD Symbol;Acc:1304641]
ENSRNOG00000003029	Calr	calreticulin [Source:RGD Symbol;Acc:620288]		ENSRNOG00000002915	Trim11	tripartite motif-containing 11 [Source:RGD Symbol;Acc:1305448]		ENSRNOG00000002959	Shroom4	shroom family member 4 [Source:RGD Symbol;Acc:1563434]
ENSRNOG00000003031	Atp2b4	ATPase plasma membrane Ca2+ transporting 4 [Source:RGD Symbol;Acc:621305]		ENSRNOG00000002916	Car4	carbonic anhydrase 4 [Source:RGD Symbol;Acc:2242]		ENSRNOG00000002960	Ndp	norrin cystine knot growth factor NDP [Source:RGD Symbol;Acc:1563968]
ENSRNOG00000003033	Plcd3	phospholipase C, delta 3 [Source:RGD Symbol;Acc:1310903]		ENSRNOG00000002917	Sec14l5	SEC14-like lipid binding 5 [Source:RGD Symbol;Acc:1564638]		ENSRNOG00000002963	C1ql1	complement C1q like 1 [Source:RGD Symbol;Acc:1306039]
ENSRNOG00000003038	Sft2d2	SFT2 domain containing 2 [Source:RGD Symbol;Acc:1310623]		ENSRNOG00000002918	FAM187A	family with sequence similarity 187, member A [Source:RGD Symbol;Acc:1307851]		ENSRNOG00000002968	Tnfsf4	TNF superfamily member 4 [Source:RGD Symbol;Acc:619816]
ENSRNOG00000003041	Smg6	SMG6 nonsense mediated mRNA decay factor [Source:RGD Symbol;Acc:1595918]		ENSRNOG00000002919	Gfap	glial fibrillary acidic protein [Source:RGD Symbol;Acc:2679]		ENSRNOG00000002969	Itpkb	inositol-trisphosphate 3-kinase B [Source:RGD Symbol;Acc:2932]
ENSRNOG00000003042	Mettl13	methyltransferase 13, eEF1A lysine and N-terminal methyltransferase [Source:RGD Symbol;Acc:1311526]		ENSRNOG00000002922	Adora2b	adenosine A2B receptor [Source:RGD Symbol;Acc:2050]		ENSRNOG00000002970	Zswim7	zinc finger, SWIM-type containing 7 [Source:RGD Symbol;Acc:1310324]
ENSRNOG00000003048	Tiprl	TOR signaling pathway regulator [Source:RGD Symbol;Acc:1310442]		ENSRNOG00000002926	Uap1	UDP-N-acetylglucosamine pyrophosphorylase 1 [Source:RGD Symbol;Acc:1561967]		ENSRNOG00000002976	Cfap91	cilia and flagella associated protein 91 [Source:RGD Symbol;Acc:1305539]
ENSRNOG00000003049	Hsd17b10	hydroxysteroid (17-beta) dehydrogenase 10 [Source:RGD Symbol;Acc:69231]		ENSRNOG00000002928	Guk1	guanylate kinase 1 [Source:RGD Symbol;Acc:1309638]		ENSRNOG00000002977	Ttc19	tetratricopeptide repeat domain 19 [Source:RGD Symbol;Acc:1582808]
ENSRNOG00000003050	Tbc1d9b	TBC1 domain family member 9B [Source:RGD Symbol;Acc:1310147]		ENSRNOG00000002932	Wdr19	WD repeat domain 19 [Source:RGD Symbol;Acc:1306997]		ENSRNOG00000002980	Tsr1	TSR1, ribosome maturation factor [Source:RGD Symbol;Acc:2322150]
ENSRNOG00000003052	Cox18	cytochrome c oxidase assembly factor COX18 [Source:RGD Symbol;Acc:1559547]		ENSRNOG00000002934	Atp1b1	ATPase Na+/K+ transporting subunit beta 1 [Source:RGD Symbol;Acc:2170]		ENSRNOG00000002983	Nfix	nuclear factor I X [Source:RGD Symbol;Acc:69080]
ENSRNOG00000003063	Phka1	phosphorylase kinase regulatory subunit alpha 1 [Source:RGD Symbol;Acc:621522]		ENSRNOG00000002935	Ankrd40	ankyrin repeat domain 40 [Source:RGD Symbol;Acc:1594678]		ENSRNOG00000002989	Nmt1	N-myristoyltransferase 1 [Source:RGD Symbol;Acc:628642]
ENSRNOG00000003065	Glyr1	glyoxylate reductase 1 homolog [Source:RGD Symbol;Acc:1309459]		ENSRNOG00000002937	Ren	renin [Source:RGD Symbol;Acc:3554]		ENSRNOG00000002991	Srr	serine racemase [Source:RGD Symbol;Acc:735094]
ENSRNOG00000003066	Wnt9a	Wnt family member 9A [Source:RGD Symbol;Acc:1305018]		ENSRNOG00000002940	Ankrd17	ankyrin repeat domain 17 [Source:RGD Symbol;Acc:1562348]		ENSRNOG00000002997	Nherf2	NHERF family PDZ scaffold protein 2 [Source:RGD Symbol;Acc:620380]
ENSRNOG00000003068	Mrnip	MRN complex interacting protein [Source:RGD Symbol;Acc:1564036]		ENSRNOG00000002941	Uhmk1	U2AF homology motif kinase 1 [Source:RGD Symbol;Acc:2968]		ENSRNOG00000002999	Timmdc1	translocase of inner mitochondrial membrane domain containing 1 [Source:RGD Symbol;Acc:1359380]
ENSRNOG00000003069	Cd38	CD38 molecule [Source:RGD Symbol;Acc:2303]		ENSRNOG00000002943	Mrpl55	mitochondrial ribosomal protein L55 [Source:RGD Symbol;Acc:1308161]		ENSRNOG00000003003	Tbc1d19	TBC1 domain family, member 19 [Source:RGD Symbol;Acc:1304958]
ENSRNOG00000003070	Pigl	phosphatidylinositol glycan anchor biosynthesis, class L [Source:RGD Symbol;Acc:620437]		ENSRNOG00000002944	C10h1orf35	similar to human chromosome 1 open reading frame 35 [Source:RGD Symbol;Acc:1304587]		ENSRNOG00000003005	Rasgef1c	RasGEF domain family, member 1C [Source:RGD Symbol;Acc:1311549]
ENSRNOG00000003071	Vamp4	vesicle-associated membrane protein 4 [Source:RGD Symbol;Acc:1309753]		ENSRNOG00000002947	Dpt	dermatopontin [Source:RGD Symbol;Acc:1307176]		ENSRNOG00000003011	Gadd45gip1	GADD45G interacting protein 1 [Source:RGD Symbol;Acc:1309249]
ENSRNOG00000003073	Gpr161	G protein-coupled receptor 161 [Source:RGD Symbol;Acc:1563245]		ENSRNOG00000002948	Abcc3	ATP binding cassette subfamily C member 3 [Source:RGD Symbol;Acc:71101]		ENSRNOG00000003013	Rpgr	retinitis pigmentosa GTPase regulator [Source:RGD Symbol;Acc:1560136]
ENSRNOG00000003075	Tmem39a	transmembrane protein 39a [Source:RGD Symbol;Acc:1306421]		ENSRNOG00000002949	Pgs1	phosphatidylglycerophosphate synthase 1 [Source:RGD Symbol;Acc:1305052]		ENSRNOG00000003014	Poglut1	protein O-glucosyltransferase 1 [Source:RGD Symbol;Acc:1306248]
ENSRNOG00000003076	Rbms2	RNA binding motif, single stranded interacting protein 2 [Source:RGD Symbol;Acc:1304813]		ENSRNOG00000002950	Lyl1	LYL1, basic helix-loop-helix family member [Source:RGD Symbol;Acc:1359244]		ENSRNOG00000003018	Olfml2b	olfactomedin-like 2B [Source:RGD Symbol;Acc:1309257]
ENSRNOG00000003078	Dcaf6	DDB1 and CUL4 associated factor 6 [Source:RGD Symbol;Acc:1561961]		ENSRNOG00000002956	Stim2	stromal interaction molecule 2 [Source:RGD Symbol;Acc:1304641]		ENSRNOG00000003019	Ubn1	ubinuclein 1 [Source:RGD Symbol;Acc:1311582]
ENSRNOG00000003081	Ribc1	RIB43A domain with coiled-coils 1 [Source:RGD Symbol;Acc:1359621]		ENSRNOG00000002959	Shroom4	shroom family member 4 [Source:RGD Symbol;Acc:1563434]		ENSRNOG00000003025	AABR07039336.2	nucleosome assembly protein 1-like 2 [Source:RGD Symbol;Acc:1563260]
ENSRNOG00000003084	Parp1	poly (ADP-ribose) polymerase 1 [Source:RGD Symbol;Acc:2053]		ENSRNOG00000002960	Ndp	norrin cystine knot growth factor NDP [Source:RGD Symbol;Acc:1563968]		ENSRNOG00000003026	Rad23a	RAD23 homolog A, nucleotide excision repair protein [Source:RGD Symbol;Acc:1309899]
ENSRNOG00000003086	Cenpv	centromere protein V [Source:RGD Symbol;Acc:1565681]		ENSRNOG00000002963	C1ql1	complement C1q like 1 [Source:RGD Symbol;Acc:1306039]		ENSRNOG00000003029	Calr	calreticulin [Source:RGD Symbol;Acc:620288]
ENSRNOG00000003088	Arhgap31	Rho GTPase activating protein 31 [Source:RGD Symbol;Acc:1306093]		ENSRNOG00000002969	Itpkb	inositol-trisphosphate 3-kinase B [Source:RGD Symbol;Acc:2932]		ENSRNOG00000003031	Atp2b4	ATPase plasma membrane Ca2+ transporting 4 [Source:RGD Symbol;Acc:621305]
ENSRNOG00000003098	Prom1	prominin 1 [Source:RGD Symbol;Acc:69367]		ENSRNOG00000002970	Zswim7	zinc finger, SWIM-type containing 7 [Source:RGD Symbol;Acc:1310324]		ENSRNOG00000003033	Plcd3	phospholipase C, delta 3 [Source:RGD Symbol;Acc:1310903]
ENSRNOG00000003099	Ubqln2	ubiquilin 2 [Source:RGD Symbol;Acc:1563566]		ENSRNOG00000002976	Cfap91	cilia and flagella associated protein 91 [Source:RGD Symbol;Acc:1305539]		ENSRNOG00000003038	Sft2d2	SFT2 domain containing 2 [Source:RGD Symbol;Acc:1310623]
ENSRNOG00000003100	Dusp12	dual specificity phosphatase 12 [Source:RGD Symbol;Acc:68375]		ENSRNOG00000002977	Ttc19	tetratricopeptide repeat domain 19 [Source:RGD Symbol;Acc:1582808]		ENSRNOG00000003041	Smg6	SMG6 nonsense mediated mRNA decay factor [Source:RGD Symbol;Acc:1595918]
ENSRNOG00000003104	Trpv2	transient receptor potential cation channel, subfamily V, member 2 [Source:RGD Symbol;Acc:3965]		ENSRNOG00000002980	Tsr1	TSR1, ribosome maturation factor [Source:RGD Symbol;Acc:2322150]		ENSRNOG00000003042	Mettl13	methyltransferase 13, eEF1A lysine and N-terminal methyltransferase [Source:RGD Symbol;Acc:1311526]
ENSRNOG00000003105	Kif19	kinesin family member 19 [Source:RGD Symbol;Acc:1559936]		ENSRNOG00000002983	Nfix	nuclear factor I X [Source:RGD Symbol;Acc:69080]		ENSRNOG00000003048	Tiprl	TOR signaling pathway regulator [Source:RGD Symbol;Acc:1310442]
ENSRNOG00000003108	Acbd4	acyl-CoA binding domain containing 4 [Source:RGD Symbol;Acc:1308404]		ENSRNOG00000002989	Nmt1	N-myristoyltransferase 1 [Source:RGD Symbol;Acc:628642]		ENSRNOG00000003049	Hsd17b10	hydroxysteroid (17-beta) dehydrogenase 10 [Source:RGD Symbol;Acc:69231]
ENSRNOG00000003109	Btbd17	BTB domain containing 17 [Source:RGD Symbol;Acc:1563331]		ENSRNOG00000002991	Srr	serine racemase [Source:RGD Symbol;Acc:735094]		ENSRNOG00000003050	Tbc1d9b	TBC1 domain family member 9B [Source:RGD Symbol;Acc:1310147]
ENSRNOG00000003114	B4galt4	beta-1,4-galactosyltransferase 4 [Source:RGD Symbol;Acc:1307880]		ENSRNOG00000002997	Nherf2	NHERF family PDZ scaffold protein 2 [Source:RGD Symbol;Acc:620380]		ENSRNOG00000003052	Cox18	cytochrome c oxidase assembly factor COX18 [Source:RGD Symbol;Acc:1559547]
ENSRNOG00000003116	Dph1	diphthamide biosynthesis 1 [Source:RGD Symbol;Acc:1562694]		ENSRNOG00000002999	Timmdc1	translocase of inner mitochondrial membrane domain containing 1 [Source:RGD Symbol;Acc:1359380]		ENSRNOG00000003063	Phka1	phosphorylase kinase regulatory subunit alpha 1 [Source:RGD Symbol;Acc:621522]
ENSRNOG00000003117	Psmd12	proteasome 26S subunit, non-ATPase 12 [Source:RGD Symbol;Acc:1359305]		ENSRNOG00000003003	Tbc1d19	TBC1 domain family, member 19 [Source:RGD Symbol;Acc:1304958]		ENSRNOG00000003064	Bst1	bone marrow stromal cell antigen 1 [Source:RGD Symbol;Acc:620344]
ENSRNOG00000003120	Prelp	proline and arginine rich end leucine rich repeat protein [Source:RGD Symbol;Acc:620226]		ENSRNOG00000003005	Rasgef1c	RasGEF domain family, member 1C [Source:RGD Symbol;Acc:1311549]		ENSRNOG00000003065	Glyr1	glyoxylate reductase 1 homolog [Source:RGD Symbol;Acc:1309459]
ENSRNOG00000003121	Rtn4rl1	reticulon 4 receptor-like 1 [Source:RGD Symbol;Acc:727812]		ENSRNOG00000003011	Gadd45gip1	GADD45G interacting protein 1 [Source:RGD Symbol;Acc:1309249]		ENSRNOG00000003066	Wnt9a	Wnt family member 9A [Source:RGD Symbol;Acc:1305018]
ENSRNOG00000003122	Hdac8	histone deacetylase 8 [Source:RGD Symbol;Acc:1562895]		ENSRNOG00000003013	Rpgr	retinitis pigmentosa GTPase regulator [Source:RGD Symbol;Acc:1560136]		ENSRNOG00000003068	Mrnip	MRN complex interacting protein [Source:RGD Symbol;Acc:1564036]
ENSRNOG00000003123	Rpa1	replication protein A1 [Source:RGD Symbol;Acc:1307376]		ENSRNOG00000003014	Poglut1	protein O-glucosyltransferase 1 [Source:RGD Symbol;Acc:1306248]		ENSRNOG00000003069	Cd38	CD38 molecule [Source:RGD Symbol;Acc:2303]
ENSRNOG00000003125	Rogdi	rogdi atypical leucine zipper [Source:RGD Symbol;Acc:1560021]		ENSRNOG00000003018	Olfml2b	olfactomedin-like 2B [Source:RGD Symbol;Acc:1309257]		ENSRNOG00000003070	Pigl	phosphatidylinositol glycan anchor biosynthesis, class L [Source:RGD Symbol;Acc:620437]
ENSRNOG00000003127	Spryd4	SPRY domain containing 4 [Source:RGD Symbol;Acc:1306649]		ENSRNOG00000003019	Ubn1	ubinuclein 1 [Source:RGD Symbol;Acc:1311582]		ENSRNOG00000003071	Vamp4	vesicle-associated membrane protein 4 [Source:RGD Symbol;Acc:1309753]
ENSRNOG00000003129	Zfp496	zinc finger protein 496 [Source:RGD Symbol;Acc:1304611]		ENSRNOG00000003025	AABR07039336.2	nucleosome assembly protein 1-like 2 [Source:RGD Symbol;Acc:1563260]		ENSRNOG00000003073	Gpr161	G protein-coupled receptor 161 [Source:RGD Symbol;Acc:1563245]
ENSRNOG00000003131	Traf7	TNF receptor associated factor 7 [Source:RGD Symbol;Acc:1559653]		ENSRNOG00000003026	Rad23a	RAD23 homolog A, nucleotide excision repair protein [Source:RGD Symbol;Acc:1309899]		ENSRNOG00000003075	Tmem39a	transmembrane protein 39a [Source:RGD Symbol;Acc:1306421]
ENSRNOG00000003134	Slc4a4	solute carrier family 4 member 4 [Source:RGD Symbol;Acc:68936]		ENSRNOG00000003029	Calr	calreticulin [Source:RGD Symbol;Acc:620288]		ENSRNOG00000003076	Rbms2	RNA binding motif, single stranded interacting protein 2 [Source:RGD Symbol;Acc:1304813]
ENSRNOG00000003139	Smc1a	structural maintenance of chromosomes 1A [Source:RGD Symbol;Acc:61991]		ENSRNOG00000003031	Atp2b4	ATPase plasma membrane Ca2+ transporting 4 [Source:RGD Symbol;Acc:621305]		ENSRNOG00000003078	Dcaf6	DDB1 and CUL4 associated factor 6 [Source:RGD Symbol;Acc:1561961]
ENSRNOG00000003144	Gprc5c	G protein-coupled receptor, class C, group 5, member C [Source:RGD Symbol;Acc:1311408]		ENSRNOG00000003033	Plcd3	phospholipase C, delta 3 [Source:RGD Symbol;Acc:1310903]		ENSRNOG00000003081	Ribc1	RIB43A domain with coiled-coils 1 [Source:RGD Symbol;Acc:1359621]
ENSRNOG00000003147	Sqstm1	sequestosome 1 [Source:RGD Symbol;Acc:69287]		ENSRNOG00000003038	Sft2d2	SFT2 domain containing 2 [Source:RGD Symbol;Acc:1310623]		ENSRNOG00000003084	Parp1	poly (ADP-ribose) polymerase 1 [Source:RGD Symbol;Acc:2053]
ENSRNOG00000003149	Farsa	phenylalanyl-tRNA synthetase subunit alpha [Source:RGD Symbol;Acc:1310314]		ENSRNOG00000003041	Smg6	SMG6 nonsense mediated mRNA decay factor [Source:RGD Symbol;Acc:1595918]		ENSRNOG00000003086	Cenpv	centromere protein V [Source:RGD Symbol;Acc:1565681]
ENSRNOG00000003150	Mpc2	mitochondrial pyruvate carrier 2 [Source:RGD Symbol;Acc:1563422]		ENSRNOG00000003042	Mettl13	methyltransferase 13, eEF1A lysine and N-terminal methyltransferase [Source:RGD Symbol;Acc:1311526]		ENSRNOG00000003088	Arhgap31	Rho GTPase activating protein 31 [Source:RGD Symbol;Acc:1306093]
ENSRNOG00000003151	Bfar	bifunctional apoptosis regulator [Source:RGD Symbol;Acc:1304791]		ENSRNOG00000003048	Tiprl	TOR signaling pathway regulator [Source:RGD Symbol;Acc:1310442]		ENSRNOG00000003098	Prom1	prominin 1 [Source:RGD Symbol;Acc:69367]
ENSRNOG00000003163	Sdhc	succinate dehydrogenase complex subunit C [Source:RGD Symbol;Acc:1359454]		ENSRNOG00000003049	Hsd17b10	hydroxysteroid (17-beta) dehydrogenase 10 [Source:RGD Symbol;Acc:69231]		ENSRNOG00000003099	Ubqln2	ubiquilin 2 [Source:RGD Symbol;Acc:1563566]
ENSRNOG00000003172	Serpinf1	serpin family F member 1 [Source:RGD Symbol;Acc:631369]		ENSRNOG00000003050	Tbc1d9b	TBC1 domain family member 9B [Source:RGD Symbol;Acc:1310147]		ENSRNOG00000003100	Dusp12	dual specificity phosphatase 12 [Source:RGD Symbol;Acc:68375]
ENSRNOG00000003174	Tapt1	transmembrane anterior posterior transformation 1 [Source:RGD Symbol;Acc:1309656]		ENSRNOG00000003052	Cox18	cytochrome c oxidase assembly factor COX18 [Source:RGD Symbol;Acc:1559547]		ENSRNOG00000003104	Trpv2	transient receptor potential cation channel, subfamily V, member 2 [Source:RGD Symbol;Acc:3965]
ENSRNOG00000003177	Mat2b	methionine adenosyltransferase 2B [Source:RGD Symbol;Acc:1593534]		ENSRNOG00000003063	Phka1	phosphorylase kinase regulatory subunit alpha 1 [Source:RGD Symbol;Acc:621522]		ENSRNOG00000003105	Kif19	kinesin family member 19 [Source:RGD Symbol;Acc:1559936]
ENSRNOG00000003178	Mageh1	MAGE family member H1 [Source:RGD Symbol;Acc:1359316]		ENSRNOG00000003064	Bst1	bone marrow stromal cell antigen 1 [Source:RGD Symbol;Acc:620344]		ENSRNOG00000003108	Acbd4	acyl-CoA binding domain containing 4 [Source:RGD Symbol;Acc:1308404]
ENSRNOG00000003183	Fmod	fibromodulin [Source:RGD Symbol;Acc:619769]		ENSRNOG00000003065	Glyr1	glyoxylate reductase 1 homolog [Source:RGD Symbol;Acc:1309459]		ENSRNOG00000003109	Btbd17	BTB domain containing 17 [Source:RGD Symbol;Acc:1563331]
ENSRNOG00000003185	Acbd3	acyl-CoA binding domain containing 3 [Source:RGD Symbol;Acc:727851]		ENSRNOG00000003066	Wnt9a	Wnt family member 9A [Source:RGD Symbol;Acc:1305018]		ENSRNOG00000003114	B4galt4	beta-1,4-galactosyltransferase 4 [Source:RGD Symbol;Acc:1307880]
ENSRNOG00000003186	Anks3	ankyrin repeat and sterile alpha motif domain containing 3 [Source:RGD Symbol;Acc:1305833]		ENSRNOG00000003068	Mrnip	MRN complex interacting protein [Source:RGD Symbol;Acc:1564036]		ENSRNOG00000003116	Dph1	diphthamide biosynthesis 1 [Source:RGD Symbol;Acc:1562694]
ENSRNOG00000003187	Armcx5	armadillo repeat containing, X-linked 5 [Source:RGD Symbol;Acc:7586448]		ENSRNOG00000003069	Cd38	CD38 molecule [Source:RGD Symbol;Acc:2303]		ENSRNOG00000003117	Psmd12	proteasome 26S subunit, non-ATPase 12 [Source:RGD Symbol;Acc:1359305]
ENSRNOG00000003189	Cited1	Cbp/p300-interacting transactivator with Glu/Asp-rich carboxy-terminal domain 1 [Source:RGD Symbol;Acc:620781]		ENSRNOG00000003070	Pigl	phosphatidylinositol glycan anchor biosynthesis, class L [Source:RGD Symbol;Acc:620437]		ENSRNOG00000003120	Prelp	proline and arginine rich end leucine rich repeat protein [Source:RGD Symbol;Acc:620226]
ENSRNOG00000003191	Gprasp3	G protein-coupled receptor associated sorting protein family member 3 [Source:RGD Symbol;Acc:1303224]		ENSRNOG00000003071	Vamp4	vesicle-associated membrane protein 4 [Source:RGD Symbol;Acc:1309753]		ENSRNOG00000003121	Rtn4rl1	reticulon 4 receptor-like 1 [Source:RGD Symbol;Acc:727812]
ENSRNOG00000003195	Caskin1	CASK interacting protein 1 [Source:RGD Symbol;Acc:620191]		ENSRNOG00000003073	Gpr161	G protein-coupled receptor 161 [Source:RGD Symbol;Acc:1563245]		ENSRNOG00000003122	Hdac8	histone deacetylase 8 [Source:RGD Symbol;Acc:1562895]
ENSRNOG00000003198	Bmerb1	bMERB domain containing 1 [Source:RGD Symbol;Acc:1305733]		ENSRNOG00000003075	Tmem39a	transmembrane protein 39a [Source:RGD Symbol;Acc:1306421]		ENSRNOG00000003123	Rpa1	replication protein A1 [Source:RGD Symbol;Acc:1307376]
ENSRNOG00000003201	Rps4x	ribosomal protein S4, X-linked [Source:RGD Symbol;Acc:2324318]		ENSRNOG00000003076	Rbms2	RNA binding motif, single stranded interacting protein 2 [Source:RGD Symbol;Acc:1304813]		ENSRNOG00000003125	Rogdi	rogdi atypical leucine zipper [Source:RGD Symbol;Acc:1560021]
ENSRNOG00000003203	Hexim1	HEXIM P-TEFb complex subunit 1 [Source:RGD Symbol;Acc:1559851]		ENSRNOG00000003078	Dcaf6	DDB1 and CUL4 associated factor 6 [Source:RGD Symbol;Acc:1561961]		ENSRNOG00000003127	Spryd4	SPRY domain containing 4 [Source:RGD Symbol;Acc:1306649]
ENSRNOG00000003205	Ldb2	LIM domain binding 2 [Source:RGD Symbol;Acc:1307921]		ENSRNOG00000003081	Ribc1	RIB43A domain with coiled-coils 1 [Source:RGD Symbol;Acc:1359621]		ENSRNOG00000003129	Zfp496	zinc finger protein 496 [Source:RGD Symbol;Acc:1304611]
ENSRNOG00000003206	Actr3	actin related protein 3 [Source:RGD Symbol;Acc:71024]		ENSRNOG00000003084	Parp1	poly (ADP-ribose) polymerase 1 [Source:RGD Symbol;Acc:2053]		ENSRNOG00000003131	Traf7	TNF receptor associated factor 7 [Source:RGD Symbol;Acc:1559653]
ENSRNOG00000003207	Fmnl1	formin-like 1 [Source:RGD Symbol;Acc:1311042]		ENSRNOG00000003086	Cenpv	centromere protein V [Source:RGD Symbol;Acc:1565681]		ENSRNOG00000003134	Slc4a4	solute carrier family 4 member 4 [Source:RGD Symbol;Acc:68936]
ENSRNOG00000003209	Pcp4l1	Purkinje cell protein 4-like 1 [Source:RGD Symbol;Acc:1593809]		ENSRNOG00000003088	Arhgap31	Rho GTPase activating protein 31 [Source:RGD Symbol;Acc:1306093]		ENSRNOG00000003136	Fcrla	Fc receptor-like A [Source:RGD Symbol;Acc:1306176]
ENSRNOG00000003211	Srp9	signal recognition particle 9 [Source:RGD Symbol;Acc:1597343]		ENSRNOG00000003095	Fgfbp1	fibroblast growth factor binding protein 1 [Source:RGD Symbol;Acc:621211]		ENSRNOG00000003139	Smc1a	structural maintenance of chromosomes 1A [Source:RGD Symbol;Acc:61991]
ENSRNOG00000003213	Helz	helicase with zinc finger [Source:RGD Symbol;Acc:1307049]		ENSRNOG00000003098	Prom1	prominin 1 [Source:RGD Symbol;Acc:69367]		ENSRNOG00000003144	Gprc5c	G protein-coupled receptor, class C, group 5, member C [Source:RGD Symbol;Acc:1311408]
ENSRNOG00000003215	Zfp287	zinc finger protein 287 [Source:RGD Symbol;Acc:1308617]		ENSRNOG00000003099	Ubqln2	ubiquilin 2 [Source:RGD Symbol;Acc:1563566]		ENSRNOG00000003147	Sqstm1	sequestosome 1 [Source:RGD Symbol;Acc:69287]
ENSRNOG00000003217	Lgals3bp	galectin 3 binding protein [Source:RGD Symbol;Acc:620837]		ENSRNOG00000003100	Dusp12	dual specificity phosphatase 12 [Source:RGD Symbol;Acc:68375]		ENSRNOG00000003149	Farsa	phenylalanyl-tRNA synthetase subunit alpha [Source:RGD Symbol;Acc:1310314]
ENSRNOG00000003218	Zfp286a	zinc finger protein 286A [Source:RGD Symbol;Acc:1561950]		ENSRNOG00000003104	Trpv2	transient receptor potential cation channel, subfamily V, member 2 [Source:RGD Symbol;Acc:3965]		ENSRNOG00000003150	Mpc2	mitochondrial pyruvate carrier 2 [Source:RGD Symbol;Acc:1563422]
ENSRNOG00000003220	H3f3b	H3.3 histone B [Source:RGD Symbol;Acc:621095]		ENSRNOG00000003105	Kif19	kinesin family member 19 [Source:RGD Symbol;Acc:1559936]		ENSRNOG00000003151	Bfar	bifunctional apoptosis regulator [Source:RGD Symbol;Acc:1304791]
ENSRNOG00000003223	Degs1	delta(4)-desaturase, sphingolipid 1 [Source:RGD Symbol;Acc:70917]		ENSRNOG00000003108	Acbd4	acyl-CoA binding domain containing 4 [Source:RGD Symbol;Acc:1308404]		ENSRNOG00000003163	Sdhc	succinate dehydrogenase complex subunit C [Source:RGD Symbol;Acc:1359454]
ENSRNOG00000003224	Nudt16l1	nudix hydrolase 16 like 1 [Source:RGD Symbol;Acc:1561451]		ENSRNOG00000003109	Btbd17	BTB domain containing 17 [Source:RGD Symbol;Acc:1563331]		ENSRNOG00000003170	Nlrp3	NLR family, pyrin domain containing 3 [Source:RGD Symbol;Acc:1308314]
ENSRNOG00000003226	Mprip	myosin phosphatase Rho interacting protein [Source:RGD Symbol;Acc:619947]		ENSRNOG00000003114	B4galt4	beta-1,4-galactosyltransferase 4 [Source:RGD Symbol;Acc:1307880]		ENSRNOG00000003172	Serpinf1	serpin family F member 1 [Source:RGD Symbol;Acc:631369]
ENSRNOG00000003228	Mid1ip1	MID1 interacting protein 1 [Source:RGD Symbol;Acc:1303258]		ENSRNOG00000003116	Dph1	diphthamide biosynthesis 1 [Source:RGD Symbol;Acc:1562694]		ENSRNOG00000003174	Tapt1	transmembrane anterior posterior transformation 1 [Source:RGD Symbol;Acc:1309656]
ENSRNOG00000003229	Tspan7	tetraspanin 7 [Source:RGD Symbol;Acc:1589725]		ENSRNOG00000003117	Psmd12	proteasome 26S subunit, non-ATPase 12 [Source:RGD Symbol;Acc:1359305]		ENSRNOG00000003177	Mat2b	methionine adenosyltransferase 2B [Source:RGD Symbol;Acc:1593534]
ENSRNOG00000003232	Nherf1	NHERF family PDZ scaffold protein 1 [Source:RGD Symbol;Acc:708538]		ENSRNOG00000003120	Prelp	proline and arginine rich end leucine rich repeat protein [Source:RGD Symbol;Acc:620226]		ENSRNOG00000003178	Mageh1	MAGE family member H1 [Source:RGD Symbol;Acc:1359316]
ENSRNOG00000003234	Mgrn1	mahogunin ring finger 1 [Source:RGD Symbol;Acc:1311862]		ENSRNOG00000003121	Rtn4rl1	reticulon 4 receptor-like 1 [Source:RGD Symbol;Acc:727812]		ENSRNOG00000003183	Fmod	fibromodulin [Source:RGD Symbol;Acc:619769]
ENSRNOG00000003235	Mgat4b	alpha-1,3-mannosyl-glycoprotein 4-beta-N-acetylglucosaminyltransferase B [Source:RGD Symbol;Acc:1562836]		ENSRNOG00000003122	Hdac8	histone deacetylase 8 [Source:RGD Symbol;Acc:1562895]		ENSRNOG00000003185	Acbd3	acyl-CoA binding domain containing 3 [Source:RGD Symbol;Acc:727851]
ENSRNOG00000003237	Tp53bp2	tumor protein p53 binding protein, 2 [Source:RGD Symbol;Acc:1305461]		ENSRNOG00000003123	Rpa1	replication protein A1 [Source:RGD Symbol;Acc:1307376]		ENSRNOG00000003186	Anks3	ankyrin repeat and sterile alpha motif domain containing 3 [Source:RGD Symbol;Acc:1305833]
ENSRNOG00000003239	Cant1	calcium activated nucleotidase 1 [Source:RGD Symbol;Acc:628743]		ENSRNOG00000003125	Rogdi	rogdi atypical leucine zipper [Source:RGD Symbol;Acc:1560021]		ENSRNOG00000003187	Armcx5	armadillo repeat containing, X-linked 5 [Source:RGD Symbol;Acc:7586448]
ENSRNOG00000003241	Gabrg2	gamma-aminobutyric acid type A receptor subunit gamma 2 [Source:RGD Symbol;Acc:61966]		ENSRNOG00000003127	Spryd4	SPRY domain containing 4 [Source:RGD Symbol;Acc:1306649]		ENSRNOG00000003189	Cited1	Cbp/p300-interacting transactivator with Glu/Asp-rich carboxy-terminal domain 1 [Source:RGD Symbol;Acc:620781]
ENSRNOG00000003242	Gulp1	GULP PTB domain containing engulfment adaptor 1 [Source:RGD Symbol;Acc:1306380]		ENSRNOG00000003129	Zfp496	zinc finger protein 496 [Source:RGD Symbol;Acc:1304611]		ENSRNOG00000003191	Gprasp3	G protein-coupled receptor associated sorting protein family member 3 [Source:RGD Symbol;Acc:1303224]
ENSRNOG00000003243	Wdr81	WD repeat domain 81 [Source:RGD Symbol;Acc:1311334]		ENSRNOG00000003131	Traf7	TNF receptor associated factor 7 [Source:RGD Symbol;Acc:1559653]		ENSRNOG00000003195	Caskin1	CASK interacting protein 1 [Source:RGD Symbol;Acc:620191]
ENSRNOG00000003244	Ltc4s	leukotriene C4 synthase [Source:RGD Symbol;Acc:620677]		ENSRNOG00000003134	Slc4a4	solute carrier family 4 member 4 [Source:RGD Symbol;Acc:68936]		ENSRNOG00000003198	Bmerb1	bMERB domain containing 1 [Source:RGD Symbol;Acc:1305733]
ENSRNOG00000003247	Sde2	SDE2 telomere maintenance homolog [Source:RGD Symbol;Acc:1305572]		ENSRNOG00000003136	Fcrla	Fc receptor-like A [Source:RGD Symbol;Acc:1306176]		ENSRNOG00000003201	Rps4x	ribosomal protein S4, X-linked [Source:RGD Symbol;Acc:2324318]
ENSRNOG00000003248	Mpzl1	myelin protein zero-like 1 [Source:RGD Symbol;Acc:1359140]		ENSRNOG00000003139	Smc1a	structural maintenance of chromosomes 1A [Source:RGD Symbol;Acc:61991]		ENSRNOG00000003203	Hexim1	HEXIM P-TEFb complex subunit 1 [Source:RGD Symbol;Acc:1559851]
ENSRNOG00000003251	B3galt2	Beta-1,3-galactosyltransferase 2 [Source:RGD Symbol;Acc:1586615]		ENSRNOG00000003144	Gprc5c	G protein-coupled receptor, class C, group 5, member C [Source:RGD Symbol;Acc:1311408]		ENSRNOG00000003205	Ldb2	LIM domain binding 2 [Source:RGD Symbol;Acc:1307921]
ENSRNOG00000003253	Qdpr	quinoid dihydropteridine reductase [Source:RGD Symbol;Acc:619915]		ENSRNOG00000003147	Sqstm1	sequestosome 1 [Source:RGD Symbol;Acc:69287]		ENSRNOG00000003206	Actr3	actin related protein 3 [Source:RGD Symbol;Acc:71024]
ENSRNOG00000003256	Ccng1	cyclin G1 [Source:RGD Symbol;Acc:2295]		ENSRNOG00000003149	Farsa	phenylalanyl-tRNA synthetase subunit alpha [Source:RGD Symbol;Acc:1310314]		ENSRNOG00000003207	Fmnl1	formin-like 1 [Source:RGD Symbol;Acc:1311042]
ENSRNOG00000003258	Cdc73	cell division cycle 73 [Source:RGD Symbol;Acc:1311766]		ENSRNOG00000003150	Mpc2	mitochondrial pyruvate carrier 2 [Source:RGD Symbol;Acc:1563422]		ENSRNOG00000003209	Pcp4l1	Purkinje cell protein 4-like 1 [Source:RGD Symbol;Acc:1593809]
ENSRNOG00000003259	C1qtnf1	C1q and TNF related 1 [Source:RGD Symbol;Acc:1359204]		ENSRNOG00000003151	Bfar	bifunctional apoptosis regulator [Source:RGD Symbol;Acc:1304791]		ENSRNOG00000003211	Srp9	signal recognition particle 9 [Source:RGD Symbol;Acc:1597343]
ENSRNOG00000003260	Nr1i3	nuclear receptor subfamily 1, group I, member 3 [Source:RGD Symbol;Acc:621400]		ENSRNOG00000003163	Sdhc	succinate dehydrogenase complex subunit C [Source:RGD Symbol;Acc:1359454]		ENSRNOG00000003213	Helz	helicase with zinc finger [Source:RGD Symbol;Acc:1307049]
ENSRNOG00000003261	Usp9x	ubiquitin specific peptidase 9, X-linked [Source:RGD Symbol;Acc:1560056]		ENSRNOG00000003170	Nlrp3	NLR family, pyrin domain containing 3 [Source:RGD Symbol;Acc:1308314]		ENSRNOG00000003215	Zfp287	zinc finger protein 287 [Source:RGD Symbol;Acc:1308617]
ENSRNOG00000003262	Cacng4	calcium voltage-gated channel auxiliary subunit gamma 4 [Source:RGD Symbol;Acc:628804]		ENSRNOG00000003171	Mpz	myelin protein zero [Source:RGD Symbol;Acc:3109]		ENSRNOG00000003217	Lgals3bp	galectin 3 binding protein [Source:RGD Symbol;Acc:620837]
ENSRNOG00000003264	Nat9	N-acetyltransferase 9 [Source:RGD Symbol;Acc:1307096]		ENSRNOG00000003172	Serpinf1	serpin family F member 1 [Source:RGD Symbol;Acc:631369]		ENSRNOG00000003218	Zfp286a	zinc finger protein 286A [Source:RGD Symbol;Acc:1561950]
ENSRNOG00000003267	Pycr2	pyrroline-5-carboxylate reductase 2 [Source:RGD Symbol;Acc:1310074]		ENSRNOG00000003174	Tapt1	transmembrane anterior posterior transformation 1 [Source:RGD Symbol;Acc:1309656]		ENSRNOG00000003220	H3f3b	H3.3 histone B [Source:RGD Symbol;Acc:621095]
ENSRNOG00000003268	Maml1	mastermind-like transcriptional coactivator 1 [Source:RGD Symbol;Acc:1308631]		ENSRNOG00000003177	Mat2b	methionine adenosyltransferase 2B [Source:RGD Symbol;Acc:1593534]		ENSRNOG00000003223	Degs1	delta(4)-desaturase, sphingolipid 1 [Source:RGD Symbol;Acc:70917]
ENSRNOG00000003269	Atp6v0e1	ATPase H+ transporting V0 subunit e1 [Source:RGD Symbol;Acc:621393]		ENSRNOG00000003178	Mageh1	MAGE family member H1 [Source:RGD Symbol;Acc:1359316]		ENSRNOG00000003224	Nudt16l1	nudix hydrolase 16 like 1 [Source:RGD Symbol;Acc:1561451]
ENSRNOG00000003276	Myo1d	myosin ID [Source:RGD Symbol;Acc:621321]		ENSRNOG00000003183	Fmod	fibromodulin [Source:RGD Symbol;Acc:619769]		ENSRNOG00000003226	Mprip	myosin phosphatase Rho interacting protein [Source:RGD Symbol;Acc:619947]
ENSRNOG00000003278	Map3k14	mitogen-activated protein kinase kinase kinase 14 [Source:RGD Symbol;Acc:1310487]		ENSRNOG00000003185	Acbd3	acyl-CoA binding domain containing 3 [Source:RGD Symbol;Acc:727851]		ENSRNOG00000003228	Mid1ip1	MID1 interacting protein 1 [Source:RGD Symbol;Acc:1303258]
ENSRNOG00000003280	Grin2c	glutamate ionotropic receptor NMDA type subunit 2C [Source:RGD Symbol;Acc:2739]		ENSRNOG00000003186	Anks3	ankyrin repeat and sterile alpha motif domain containing 3 [Source:RGD Symbol;Acc:1305833]		ENSRNOG00000003229	Tspan7	tetraspanin 7 [Source:RGD Symbol;Acc:1589725]
ENSRNOG00000003281	Mcm9	minichromosome maintenance 9 homologous recombination repair factor [Source:RGD Symbol;Acc:1560557]		ENSRNOG00000003187	Armcx5	armadillo repeat containing, X-linked 5 [Source:RGD Symbol;Acc:7586448]		ENSRNOG00000003232	Nherf1	NHERF family PDZ scaffold protein 1 [Source:RGD Symbol;Acc:708538]
ENSRNOG00000003283	Rcsd1	RCSD domain containing 1 [Source:RGD Symbol;Acc:1304715]		ENSRNOG00000003189	Cited1	Cbp/p300-interacting transactivator with Glu/Asp-rich carboxy-terminal domain 1 [Source:RGD Symbol;Acc:620781]		ENSRNOG00000003234	Mgrn1	mahogunin ring finger 1 [Source:RGD Symbol;Acc:1311862]
ENSRNOG00000003284	Epn3	epsin 3 [Source:RGD Symbol;Acc:1306416]		ENSRNOG00000003191	Gprasp3	G protein-coupled receptor associated sorting protein family member 3 [Source:RGD Symbol;Acc:1303224]		ENSRNOG00000003235	Mgat4b	alpha-1,3-mannosyl-glycoprotein 4-beta-N-acetylglucosaminyltransferase B [Source:RGD Symbol;Acc:1562836]
ENSRNOG00000003285	Mpv17l	MPV17 mitochondrial inner membrane protein like [Source:RGD Symbol;Acc:2324483]		ENSRNOG00000003195	Caskin1	CASK interacting protein 1 [Source:RGD Symbol;Acc:620191]		ENSRNOG00000003237	Tp53bp2	tumor protein p53 binding protein, 2 [Source:RGD Symbol;Acc:1305461]
ENSRNOG00000003287	Fbxw10	F-box and WD repeat domain containing 10 [Source:RGD Symbol;Acc:1563889]		ENSRNOG00000003198	Bmerb1	bMERB domain containing 1 [Source:RGD Symbol;Acc:1305733]		ENSRNOG00000003239	Cant1	calcium activated nucleotidase 1 [Source:RGD Symbol;Acc:628743]
ENSRNOG00000003288	Cacng5	calcium voltage-gated channel auxiliary subunit gamma 5 [Source:RGD Symbol;Acc:628805]		ENSRNOG00000003201	Rps4x	ribosomal protein S4, X-linked [Source:RGD Symbol;Acc:2324318]		ENSRNOG00000003241	Gabrg2	gamma-aminobutyric acid type A receptor subunit gamma 2 [Source:RGD Symbol;Acc:61966]
ENSRNOG00000003289	Lap3	leucine aminopeptidase 3 [Source:RGD Symbol;Acc:1307985]		ENSRNOG00000003203	Hexim1	HEXIM P-TEFb complex subunit 1 [Source:RGD Symbol;Acc:1559851]		ENSRNOG00000003242	Gulp1	GULP PTB domain containing engulfment adaptor 1 [Source:RGD Symbol;Acc:1306380]
ENSRNOG00000003291	Creg1	cellular repressor of E1A-stimulated genes 1 [Source:RGD Symbol;Acc:1306804]		ENSRNOG00000003205	Ldb2	LIM domain binding 2 [Source:RGD Symbol;Acc:1307921]		ENSRNOG00000003243	Wdr81	WD repeat domain 81 [Source:RGD Symbol;Acc:1311334]
ENSRNOG00000003296	Dck	deoxycytidine kinase [Source:RGD Symbol;Acc:620667]		ENSRNOG00000003206	Actr3	actin related protein 3 [Source:RGD Symbol;Acc:71024]		ENSRNOG00000003244	Ltc4s	leukotriene C4 synthase [Source:RGD Symbol;Acc:620677]
ENSRNOG00000003300	Btg2	BTG anti-proliferation factor 2 [Source:RGD Symbol;Acc:2225]		ENSRNOG00000003207	Fmnl1	formin-like 1 [Source:RGD Symbol;Acc:1311042]		ENSRNOG00000003247	Sde2	SDE2 telomere maintenance homolog [Source:RGD Symbol;Acc:1305572]
ENSRNOG00000003302	Flcn	folliculin [Source:RGD Symbol;Acc:735088]		ENSRNOG00000003208	Ercc6l	ERCC excision repair 6 like, spindle assembly checkpoint helicase [Source:RGD Symbol;Acc:1565734]		ENSRNOG00000003248	Mpzl1	myelin protein zero-like 1 [Source:RGD Symbol;Acc:1359140]
ENSRNOG00000003307	Gcdh	glutaryl-CoA dehydrogenase [Source:RGD Symbol;Acc:1308829]		ENSRNOG00000003209	Pcp4l1	Purkinje cell protein 4-like 1 [Source:RGD Symbol;Acc:1593809]		ENSRNOG00000003251	B3galt2	Beta-1,3-galactosyltransferase 2 [Source:RGD Symbol;Acc:1586615]
ENSRNOG00000003310	Tmem63a	transmembrane protein 63a [Source:RGD Symbol;Acc:1306829]		ENSRNOG00000003211	Srp9	signal recognition particle 9 [Source:RGD Symbol;Acc:1597343]		ENSRNOG00000003253	Qdpr	quinoid dihydropteridine reductase [Source:RGD Symbol;Acc:619915]
ENSRNOG00000003313	Glra2	glycine receptor, alpha 2 [Source:RGD Symbol;Acc:2705]		ENSRNOG00000003213	Helz	helicase with zinc finger [Source:RGD Symbol;Acc:1307049]		ENSRNOG00000003256	Ccng1	cyclin G1 [Source:RGD Symbol;Acc:2295]
ENSRNOG00000003326	Rrn3	RRN3 homolog, RNA polymerase I transcription factor [Source:RGD Symbol;Acc:1305001]		ENSRNOG00000003215	Zfp287	zinc finger protein 287 [Source:RGD Symbol;Acc:1308617]		ENSRNOG00000003258	Cdc73	cell division cycle 73 [Source:RGD Symbol;Acc:1311766]
ENSRNOG00000003328	Cdip1	cell death-inducing p53 target 1 [Source:RGD Symbol;Acc:1310686]		ENSRNOG00000003217	Lgals3bp	galectin 3 binding protein [Source:RGD Symbol;Acc:620837]		ENSRNOG00000003259	C1qtnf1	C1q and TNF related 1 [Source:RGD Symbol;Acc:1359204]
ENSRNOG00000003329	Ppm1d	protein phosphatase, Mg2+/Mn2+ dependent, 1D [Source:RGD Symbol;Acc:1305460]		ENSRNOG00000003218	Zfp286a	zinc finger protein 286A [Source:RGD Symbol;Acc:1561950]		ENSRNOG00000003260	Nr1i3	nuclear receptor subfamily 1, group I, member 3 [Source:RGD Symbol;Acc:621400]
ENSRNOG00000003330	Acsf2	acyl-CoA synthetase family member 2 [Source:RGD Symbol;Acc:1562656]		ENSRNOG00000003220	H3f3b	H3.3 histone B [Source:RGD Symbol;Acc:621095]		ENSRNOG00000003261	Usp9x	ubiquitin specific peptidase 9, X-linked [Source:RGD Symbol;Acc:1560056]
ENSRNOG00000003332	Nt5m	5',3'-nucleotidase, mitochondrial [Source:RGD Symbol;Acc:1309622]		ENSRNOG00000003223	Degs1	delta(4)-desaturase, sphingolipid 1 [Source:RGD Symbol;Acc:70917]		ENSRNOG00000003262	Cacng4	calcium voltage-gated channel auxiliary subunit gamma 4 [Source:RGD Symbol;Acc:628804]
ENSRNOG00000003334	Klhl21	kelch-like family member 21 [Source:RGD Symbol;Acc:1305863]		ENSRNOG00000003224	Nudt16l1	nudix hydrolase 16 like 1 [Source:RGD Symbol;Acc:1561451]		ENSRNOG00000003264	Nat9	N-acetyltransferase 9 [Source:RGD Symbol;Acc:1307096]
ENSRNOG00000003338	Pmp22	peripheral myelin protein 22 [Source:RGD Symbol;Acc:3359]		ENSRNOG00000003226	Mprip	myosin phosphatase Rho interacting protein [Source:RGD Symbol;Acc:619947]		ENSRNOG00000003267	Pycr2	pyrroline-5-carboxylate reductase 2 [Source:RGD Symbol;Acc:1310074]
ENSRNOG00000003343	Canx	calnexin [Source:RGD Symbol;Acc:2266]		ENSRNOG00000003228	Mid1ip1	MID1 interacting protein 1 [Source:RGD Symbol;Acc:1303258]		ENSRNOG00000003268	Maml1	mastermind-like transcriptional coactivator 1 [Source:RGD Symbol;Acc:1308631]
ENSRNOG00000003348	Rasd1	ras related dexamethasone induced 1 [Source:RGD Symbol;Acc:619727]		ENSRNOG00000003229	Tspan7	tetraspanin 7 [Source:RGD Symbol;Acc:1589725]		ENSRNOG00000003269	Atp6v0e1	ATPase H+ transporting V0 subunit e1 [Source:RGD Symbol;Acc:621393]
ENSRNOG00000003349	Col23a1	collagen type XXIII alpha 1 chain [Source:RGD Symbol;Acc:727898]		ENSRNOG00000003232	Nherf1	NHERF family PDZ scaffold protein 1 [Source:RGD Symbol;Acc:708538]		ENSRNOG00000003276	Myo1d	myosin ID [Source:RGD Symbol;Acc:621321]
ENSRNOG00000003350	Mospd2	motile sperm domain containing 2 [Source:RGD Symbol;Acc:1563952]		ENSRNOG00000003234	Mgrn1	mahogunin ring finger 1 [Source:RGD Symbol;Acc:1311862]		ENSRNOG00000003278	Map3k14	mitogen-activated protein kinase kinase kinase 14 [Source:RGD Symbol;Acc:1310487]
ENSRNOG00000003357	Col3a1	collagen type III alpha 1 chain [Source:RGD Symbol;Acc:71029]		ENSRNOG00000003235	Mgat4b	alpha-1,3-mannosyl-glycoprotein 4-beta-N-acetylglucosaminyltransferase B [Source:RGD Symbol;Acc:1562836]		ENSRNOG00000003280	Grin2c	glutamate ionotropic receptor NMDA type subunit 2C [Source:RGD Symbol;Acc:2739]
ENSRNOG00000003359	Ogt	O-linked N-acetylglucosamine (GlcNAc) transferase [Source:RGD Symbol;Acc:62060]		ENSRNOG00000003237	Tp53bp2	tumor protein p53 binding protein, 2 [Source:RGD Symbol;Acc:1305461]		ENSRNOG00000003281	Mcm9	minichromosome maintenance 9 homologous recombination repair factor [Source:RGD Symbol;Acc:1560557]
ENSRNOG00000003365	Cadm3	cell adhesion molecule 3 [Source:RGD Symbol;Acc:1307035]		ENSRNOG00000003239	Cant1	calcium activated nucleotidase 1 [Source:RGD Symbol;Acc:628743]		ENSRNOG00000003283	Rcsd1	RCSD domain containing 1 [Source:RGD Symbol;Acc:1304715]
ENSRNOG00000003367	Tmem220	transmembrane protein 220 [Source:RGD Symbol;Acc:1309576]		ENSRNOG00000003241	Gabrg2	gamma-aminobutyric acid type A receptor subunit gamma 2 [Source:RGD Symbol;Acc:61966]		ENSRNOG00000003284	Epn3	epsin 3 [Source:RGD Symbol;Acc:1306416]
ENSRNOG00000003374	Ccdc85a	coiled-coil domain containing 85A [Source:RGD Symbol;Acc:1311700]		ENSRNOG00000003242	Gulp1	GULP PTB domain containing engulfment adaptor 1 [Source:RGD Symbol;Acc:1306380]		ENSRNOG00000003285	Mpv17l	MPV17 mitochondrial inner membrane protein like [Source:RGD Symbol;Acc:2324483]
ENSRNOG00000003385	Glrx2	glutaredoxin 2 [Source:RGD Symbol;Acc:1307950]		ENSRNOG00000003243	Wdr81	WD repeat domain 81 [Source:RGD Symbol;Acc:1311334]		ENSRNOG00000003287	Fbxw10	F-box and WD repeat domain containing 10 [Source:RGD Symbol;Acc:1563889]
ENSRNOG00000003386	Rbfox3	RNA binding fox-1 homolog 3 [Source:RGD Symbol;Acc:1560070]		ENSRNOG00000003244	Ltc4s	leukotriene C4 synthase [Source:RGD Symbol;Acc:620677]		ENSRNOG00000003288	Cacng5	calcium voltage-gated channel auxiliary subunit gamma 5 [Source:RGD Symbol;Acc:628805]
ENSRNOG00000003392	Grsf1	G-rich RNA sequence binding factor 1 [Source:RGD Symbol;Acc:1310858]		ENSRNOG00000003247	Sde2	SDE2 telomere maintenance homolog [Source:RGD Symbol;Acc:1305572]		ENSRNOG00000003289	Lap3	leucine aminopeptidase 3 [Source:RGD Symbol;Acc:1307985]
ENSRNOG00000003397	Adprm	ADP-ribose/CDP-alcohol diphosphatase, manganese-dependent [Source:RGD Symbol;Acc:1309906]		ENSRNOG00000003248	Mpzl1	myelin protein zero-like 1 [Source:RGD Symbol;Acc:1359140]		ENSRNOG00000003291	Creg1	cellular repressor of E1A-stimulated genes 1 [Source:RGD Symbol;Acc:1306804]
ENSRNOG00000003398	Tomm40l	translocase of outer mitochondrial membrane 40 like [Source:RGD Symbol;Acc:1562006]		ENSRNOG00000003251	B3galt2	Beta-1,3-galactosyltransferase 2 [Source:RGD Symbol;Acc:1586615]		ENSRNOG00000003296	Dck	deoxycytidine kinase [Source:RGD Symbol;Acc:620667]
ENSRNOG00000003399	Hnrnph1	heterogeneous nuclear ribonucleoprotein H1 [Source:RGD Symbol;Acc:620840]		ENSRNOG00000003253	Qdpr	quinoid dihydropteridine reductase [Source:RGD Symbol;Acc:619915]		ENSRNOG00000003300	Btg2	BTG anti-proliferation factor 2 [Source:RGD Symbol;Acc:2225]
ENSRNOG00000003401	AABR07029195.1	------		ENSRNOG00000003256	Ccng1	cyclin G1 [Source:RGD Symbol;Acc:2295]		ENSRNOG00000003302	Flcn	folliculin [Source:RGD Symbol;Acc:735088]
ENSRNOG00000003402	Stx6	syntaxin 6 [Source:RGD Symbol;Acc:61915]		ENSRNOG00000003258	Cdc73	cell division cycle 73 [Source:RGD Symbol;Acc:1311766]		ENSRNOG00000003307	Gcdh	glutaryl-CoA dehydrogenase [Source:RGD Symbol;Acc:1308829]
ENSRNOG00000003403	Slc35f5	solute carrier family 35, member F5 [Source:RGD Symbol;Acc:1308125]		ENSRNOG00000003259	C1qtnf1	C1q and TNF related 1 [Source:RGD Symbol;Acc:1359204]		ENSRNOG00000003310	Tmem63a	transmembrane protein 63a [Source:RGD Symbol;Acc:1306829]
ENSRNOG00000003424	Elac2	elaC ribonuclease Z 2 [Source:RGD Symbol;Acc:628882]		ENSRNOG00000003260	Nr1i3	nuclear receptor subfamily 1, group I, member 3 [Source:RGD Symbol;Acc:621400]		ENSRNOG00000003313	Glra2	glycine receptor, alpha 2 [Source:RGD Symbol;Acc:2705]
ENSRNOG00000003428	Rufy3	RUN and FYVE domain containing 3 [Source:RGD Symbol;Acc:1565242]		ENSRNOG00000003261	Usp9x	ubiquitin specific peptidase 9, X-linked [Source:RGD Symbol;Acc:1560056]		ENSRNOG00000003326	Rrn3	RRN3 homolog, RNA polymerase I transcription factor [Source:RGD Symbol;Acc:1305001]
ENSRNOG00000003434	Ro60	Ro60, Y RNA binding protein [Source:RGD Symbol;Acc:1305083]		ENSRNOG00000003262	Cacng4	calcium voltage-gated channel auxiliary subunit gamma 4 [Source:RGD Symbol;Acc:628804]		ENSRNOG00000003328	Cdip1	cell death-inducing p53 target 1 [Source:RGD Symbol;Acc:1310686]
ENSRNOG00000003435	Mcf2	MCF.2 cell line derived transforming sequence [Source:RGD Symbol;Acc:1566098]		ENSRNOG00000003264	Nat9	N-acetyltransferase 9 [Source:RGD Symbol;Acc:1307096]		ENSRNOG00000003329	Ppm1d	protein phosphatase, Mg2+/Mn2+ dependent, 1D [Source:RGD Symbol;Acc:1305460]
ENSRNOG00000003439	Il15	interleukin 15 [Source:RGD Symbol;Acc:2887]		ENSRNOG00000003267	Pycr2	pyrroline-5-carboxylate reductase 2 [Source:RGD Symbol;Acc:1310074]		ENSRNOG00000003330	Acsf2	acyl-CoA synthetase family member 2 [Source:RGD Symbol;Acc:1562656]
ENSRNOG00000003442	Adora1	adenosine A1 receptor [Source:RGD Symbol;Acc:2048]		ENSRNOG00000003268	Maml1	mastermind-like transcriptional coactivator 1 [Source:RGD Symbol;Acc:1308631]		ENSRNOG00000003332	Nt5m	5',3'-nucleotidase, mitochondrial [Source:RGD Symbol;Acc:1309622]
ENSRNOG00000003443	Klf1	KLF transcription factor 1 [Source:RGD Symbol;Acc:1309398]		ENSRNOG00000003269	Atp6v0e1	ATPase H+ transporting V0 subunit e1 [Source:RGD Symbol;Acc:621393]		ENSRNOG00000003334	Klhl21	kelch-like family member 21 [Source:RGD Symbol;Acc:1305863]
ENSRNOG00000003452	Asb11	ankyrin repeat and SOCS box containing 11 [Source:RGD Symbol;Acc:1566298]		ENSRNOG00000003276	Myo1d	myosin ID [Source:RGD Symbol;Acc:621321]		ENSRNOG00000003338	Pmp22	peripheral myelin protein 22 [Source:RGD Symbol;Acc:3359]
ENSRNOG00000003453	Lypd1	Ly6/Plaur domain containing 1 [Source:RGD Symbol;Acc:1549754]		ENSRNOG00000003278	Map3k14	mitogen-activated protein kinase kinase kinase 14 [Source:RGD Symbol;Acc:1310487]		ENSRNOG00000003343	Canx	calnexin [Source:RGD Symbol;Acc:2266]
ENSRNOG00000003455	Zfp13	zinc finger protein 13 [Source:RGD Symbol;Acc:1304577]		ENSRNOG00000003280	Grin2c	glutamate ionotropic receptor NMDA type subunit 2C [Source:RGD Symbol;Acc:2739]		ENSRNOG00000003348	Rasd1	ras related dexamethasone induced 1 [Source:RGD Symbol;Acc:619727]
ENSRNOG00000003461	Zfp330	zinc finger protein 330 [Source:RGD Symbol;Acc:1307510]		ENSRNOG00000003281	Mcm9	minichromosome maintenance 9 homologous recombination repair factor [Source:RGD Symbol;Acc:1560557]		ENSRNOG00000003349	Col23a1	collagen type XXIII alpha 1 chain [Source:RGD Symbol;Acc:727898]
ENSRNOG00000003463	Srebf1	sterol regulatory element binding transcription factor 1 [Source:RGD Symbol;Acc:69423]		ENSRNOG00000003283	Rcsd1	RCSD domain containing 1 [Source:RGD Symbol;Acc:1304715]		ENSRNOG00000003350	Mospd2	motile sperm domain containing 2 [Source:RGD Symbol;Acc:1563952]
ENSRNOG00000003464	Hid1	HID1 domain containing [Source:RGD Symbol;Acc:1311422]		ENSRNOG00000003284	Epn3	epsin 3 [Source:RGD Symbol;Acc:1306416]		ENSRNOG00000003357	Col3a1	collagen type III alpha 1 chain [Source:RGD Symbol;Acc:71029]
ENSRNOG00000003469	MAST1	microtubule associated serine/threonine kinase 1 [Source:RGD Symbol;Acc:631372]		ENSRNOG00000003285	Mpv17l	MPV17 mitochondrial inner membrane protein like [Source:RGD Symbol;Acc:2324483]		ENSRNOG00000003359	Ogt	O-linked N-acetylglucosamine (GlcNAc) transferase [Source:RGD Symbol;Acc:62060]
ENSRNOG00000003470	Fundc1	FUN14 domain containing 1 [Source:RGD Symbol;Acc:1563372]		ENSRNOG00000003287	Fbxw10	F-box and WD repeat domain containing 10 [Source:RGD Symbol;Acc:1563889]		ENSRNOG00000003365	Cadm3	cell adhesion molecule 3 [Source:RGD Symbol;Acc:1307035]
ENSRNOG00000003472	Atp11c	ATPase phospholipid transporting 11C [Source:RGD Symbol;Acc:1564481]		ENSRNOG00000003288	Cacng5	calcium voltage-gated channel auxiliary subunit gamma 5 [Source:RGD Symbol;Acc:628805]		ENSRNOG00000003367	Tmem220	transmembrane protein 220 [Source:RGD Symbol;Acc:1309576]
ENSRNOG00000003479	Rnf150	ring finger protein 150 [Source:RGD Symbol;Acc:1304572]		ENSRNOG00000003289	Lap3	leucine aminopeptidase 3 [Source:RGD Symbol;Acc:1307985]		ENSRNOG00000003374	Ccdc85a	coiled-coil domain containing 85A [Source:RGD Symbol;Acc:1311700]
ENSRNOG00000003491	Prkca	protein kinase C, alpha [Source:RGD Symbol;Acc:3395]		ENSRNOG00000003291	Creg1	cellular repressor of E1A-stimulated genes 1 [Source:RGD Symbol;Acc:1306804]		ENSRNOG00000003385	Glrx2	glutaredoxin 2 [Source:RGD Symbol;Acc:1307950]
ENSRNOG00000003494	Ppfia4	PTPRF interacting protein alpha 4 [Source:RGD Symbol;Acc:620055]		ENSRNOG00000003296	Dck	deoxycytidine kinase [Source:RGD Symbol;Acc:620667]		ENSRNOG00000003386	Rbfox3	RNA binding fox-1 homolog 3 [Source:RGD Symbol;Acc:1560070]
ENSRNOG00000003495	Prpf8	pre-mRNA processing factor 8 [Source:RGD Symbol;Acc:1305467]		ENSRNOG00000003300	Btg2	BTG anti-proliferation factor 2 [Source:RGD Symbol;Acc:2225]		ENSRNOG00000003392	Grsf1	G-rich RNA sequence binding factor 1 [Source:RGD Symbol;Acc:1310858]
ENSRNOG00000003496	Tbc1d9	TBC1 domain family member 9 [Source:RGD Symbol;Acc:1308221]		ENSRNOG00000003302	Flcn	folliculin [Source:RGD Symbol;Acc:735088]		ENSRNOG00000003397	Adprm	ADP-ribose/CDP-alcohol diphosphatase, manganese-dependent [Source:RGD Symbol;Acc:1309906]
ENSRNOG00000003497	Thoc6	THO complex subunit 6 [Source:RGD Symbol;Acc:708553]		ENSRNOG00000003307	Gcdh	glutaryl-CoA dehydrogenase [Source:RGD Symbol;Acc:1308829]		ENSRNOG00000003398	Tomm40l	translocase of outer mitochondrial membrane 40 like [Source:RGD Symbol;Acc:1562006]
ENSRNOG00000003504	Thsd8	thrombospondin type 1 domain containing 8 [Source:RGD Symbol;Acc:41288257]		ENSRNOG00000003310	Tmem63a	transmembrane protein 63a [Source:RGD Symbol;Acc:1306829]		ENSRNOG00000003399	Hnrnph1	heterogeneous nuclear ribonucleoprotein H1 [Source:RGD Symbol;Acc:620840]
ENSRNOG00000003506	Gosr2	golgi SNAP receptor complex member 2 [Source:RGD Symbol;Acc:62079]		ENSRNOG00000003313	Glra2	glycine receptor, alpha 2 [Source:RGD Symbol;Acc:2705]		ENSRNOG00000003400	Fmo4	flavin containing dimethylaniline monoxygenase 4 [Source:RGD Symbol;Acc:628601]
ENSRNOG00000003508	Ergic1	endoplasmic reticulum-golgi intermediate compartment 1 [Source:RGD Symbol;Acc:1585015]		ENSRNOG00000003326	Rrn3	RRN3 homolog, RNA polymerase I transcription factor [Source:RGD Symbol;Acc:1305001]		ENSRNOG00000003401	AABR07029195.1	------
ENSRNOG00000003512	Gabra1	gamma-aminobutyric acid type A receptor subunit alpha 1 [Source:RGD Symbol;Acc:61855]		ENSRNOG00000003328	Cdip1	cell death-inducing p53 target 1 [Source:RGD Symbol;Acc:1310686]		ENSRNOG00000003402	Stx6	syntaxin 6 [Source:RGD Symbol;Acc:61915]
ENSRNOG00000003515	Ephx1	epoxide hydrolase 1 [Source:RGD Symbol;Acc:2557]		ENSRNOG00000003329	Ppm1d	protein phosphatase, Mg2+/Mn2+ dependent, 1D [Source:RGD Symbol;Acc:1305460]		ENSRNOG00000003403	Slc35f5	solute carrier family 35, member F5 [Source:RGD Symbol;Acc:1308125]
ENSRNOG00000003517	Tbx2	T-box transcription factor 2 [Source:RGD Symbol;Acc:1311014]		ENSRNOG00000003330	Acsf2	acyl-CoA synthetase family member 2 [Source:RGD Symbol;Acc:1562656]		ENSRNOG00000003407	Ptpn14	protein tyrosine phosphatase, non-receptor type 14 [Source:RGD Symbol;Acc:1307885]
ENSRNOG00000003520	Prdx2	peroxiredoxin 2 [Source:RGD Symbol;Acc:3838]		ENSRNOG00000003332	Nt5m	5',3'-nucleotidase, mitochondrial [Source:RGD Symbol;Acc:1309622]		ENSRNOG00000003424	Elac2	elaC ribonuclease Z 2 [Source:RGD Symbol;Acc:628882]
ENSRNOG00000003522	Mr1	major histocompatibility complex, class I-related [Source:RGD Symbol;Acc:1593291]		ENSRNOG00000003334	Klhl21	kelch-like family member 21 [Source:RGD Symbol;Acc:1305863]		ENSRNOG00000003428	Rufy3	RUN and FYVE domain containing 3 [Source:RGD Symbol;Acc:1565242]
ENSRNOG00000003524	Lrrc59	leucine rich repeat containing 59 [Source:RGD Symbol;Acc:1305092]		ENSRNOG00000003338	Pmp22	peripheral myelin protein 22 [Source:RGD Symbol;Acc:3359]		ENSRNOG00000003434	Ro60	Ro60, Y RNA binding protein [Source:RGD Symbol;Acc:1305083]
ENSRNOG00000003533	Clcn4	chloride voltage-gated channel 4 [Source:RGD Symbol;Acc:708381]		ENSRNOG00000003343	Canx	calnexin [Source:RGD Symbol;Acc:2266]		ENSRNOG00000003435	Mcf2	MCF.2 cell line derived transforming sequence [Source:RGD Symbol;Acc:1566098]
ENSRNOG00000003536	Rufy1	RUN and FYVE domain containing 1 [Source:RGD Symbol;Acc:1305099]		ENSRNOG00000003348	Rasd1	ras related dexamethasone induced 1 [Source:RGD Symbol;Acc:619727]		ENSRNOG00000003439	Il15	interleukin 15 [Source:RGD Symbol;Acc:2887]
ENSRNOG00000003538	Adamts4	ADAM metallopeptidase with thrombospondin type 1 motif, 4 [Source:RGD Symbol;Acc:621242]		ENSRNOG00000003349	Col23a1	collagen type XXIII alpha 1 chain [Source:RGD Symbol;Acc:727898]		ENSRNOG00000003442	Adora1	adenosine A1 receptor [Source:RGD Symbol;Acc:2048]
ENSRNOG00000003541	Pggt1b	protein geranylgeranyltransferase type I subunit beta [Source:RGD Symbol;Acc:621754]		ENSRNOG00000003350	Mospd2	motile sperm domain containing 2 [Source:RGD Symbol;Acc:1563952]		ENSRNOG00000003443	Klf1	KLF transcription factor 1 [Source:RGD Symbol;Acc:1309398]
ENSRNOG00000003542	Hcfc1r1	host cell factor C1 regulator 1 [Source:RGD Symbol;Acc:727975]		ENSRNOG00000003357	Col3a1	collagen type III alpha 1 chain [Source:RGD Symbol;Acc:71029]		ENSRNOG00000003453	Lypd1	Ly6/Plaur domain containing 1 [Source:RGD Symbol;Acc:1549754]
ENSRNOG00000003545	Uchl5	ubiquitin C-terminal hydrolase L5 [Source:RGD Symbol;Acc:1305414]		ENSRNOG00000003359	Ogt	O-linked N-acetylglucosamine (GlcNAc) transferase [Source:RGD Symbol;Acc:62060]		ENSRNOG00000003455	Zfp13	zinc finger protein 13 [Source:RGD Symbol;Acc:1304577]
ENSRNOG00000003546	Tnfrsf12a	TNF receptor superfamily member 12A [Source:RGD Symbol;Acc:631329]		ENSRNOG00000003365	Cadm3	cell adhesion molecule 3 [Source:RGD Symbol;Acc:1307035]		ENSRNOG00000003461	Zfp330	zinc finger protein 330 [Source:RGD Symbol;Acc:1307510]
ENSRNOG00000003549	Cnpy2	canopy FGF signaling regulator 2 [Source:RGD Symbol;Acc:1589072]		ENSRNOG00000003367	Tmem220	transmembrane protein 220 [Source:RGD Symbol;Acc:1309576]		ENSRNOG00000003463	Srebf1	sterol regulatory element binding transcription factor 1 [Source:RGD Symbol;Acc:69423]
ENSRNOG00000003550	Acbd6	acyl-CoA binding domain containing 6 [Source:RGD Symbol;Acc:1305030]		ENSRNOG00000003374	Ccdc85a	coiled-coil domain containing 85A [Source:RGD Symbol;Acc:1311700]		ENSRNOG00000003464	Hid1	HID1 domain containing [Source:RGD Symbol;Acc:1311422]
ENSRNOG00000003551	B4galt3	beta-1,4-galactosyltransferase 3 [Source:RGD Symbol;Acc:1359221]		ENSRNOG00000003385	Glrx2	glutaredoxin 2 [Source:RGD Symbol;Acc:1307950]		ENSRNOG00000003469	MAST1	microtubule associated serine/threonine kinase 1 [Source:RGD Symbol;Acc:631372]
ENSRNOG00000003553	Efemp1	EGF containing fibulin extracellular matrix protein 1 [Source:RGD Symbol;Acc:1308528]		ENSRNOG00000003386	Rbfox3	RNA binding fox-1 homolog 3 [Source:RGD Symbol;Acc:1560070]		ENSRNOG00000003470	Fundc1	FUN14 domain containing 1 [Source:RGD Symbol;Acc:1563372]
ENSRNOG00000003554	Piga	phosphatidylinositol glycan anchor biosynthesis, class A [Source:RGD Symbol;Acc:1589723]		ENSRNOG00000003388	Cenpf	centromere protein F [Source:RGD Symbol;Acc:628667]		ENSRNOG00000003472	Atp11c	ATPase phospholipid transporting 11C [Source:RGD Symbol;Acc:1564481]
ENSRNOG00000003559	Ccdc112	coiled-coil domain containing 112 [Source:RGD Symbol;Acc:1561942]		ENSRNOG00000003392	Grsf1	G-rich RNA sequence binding factor 1 [Source:RGD Symbol;Acc:1310858]		ENSRNOG00000003479	Rnf150	ring finger protein 150 [Source:RGD Symbol;Acc:1304572]
ENSRNOG00000003562	Susd4	sushi domain containing 4 [Source:RGD Symbol;Acc:1564043]		ENSRNOG00000003397	Adprm	ADP-ribose/CDP-alcohol diphosphatase, manganese-dependent [Source:RGD Symbol;Acc:1309906]		ENSRNOG00000003480	Aim2	absent in melanoma 2 [Source:RGD Symbol;Acc:1307283]
ENSRNOG00000003563	Blmh	bleomycin hydrolase [Source:RGD Symbol;Acc:1304668]		ENSRNOG00000003398	Tomm40l	translocase of outer mitochondrial membrane 40 like [Source:RGD Symbol;Acc:1562006]		ENSRNOG00000003491	Prkca	protein kinase C, alpha [Source:RGD Symbol;Acc:3395]
ENSRNOG00000003567	Ppox	protoporphyrinogen oxidase [Source:RGD Symbol;Acc:1310543]		ENSRNOG00000003399	Hnrnph1	heterogeneous nuclear ribonucleoprotein H1 [Source:RGD Symbol;Acc:620840]		ENSRNOG00000003494	Ppfia4	PTPRF interacting protein alpha 4 [Source:RGD Symbol;Acc:620055]
ENSRNOG00000003576	Ints2	integrator complex subunit 2 [Source:RGD Symbol;Acc:1305547]		ENSRNOG00000003400	Fmo4	flavin containing dimethylaniline monoxygenase 4 [Source:RGD Symbol;Acc:628601]		ENSRNOG00000003495	Prpf8	pre-mRNA processing factor 8 [Source:RGD Symbol;Acc:1305467]
ENSRNOG00000003578	Fem1c	fem-1 homolog C [Source:RGD Symbol;Acc:1309322]		ENSRNOG00000003401	AABR07029195.1	------		ENSRNOG00000003496	Tbc1d9	TBC1 domain family member 9 [Source:RGD Symbol;Acc:1308221]
ENSRNOG00000003583	Smyd2	SET and MYND domain containing 2 [Source:RGD Symbol;Acc:727785]		ENSRNOG00000003402	Stx6	syntaxin 6 [Source:RGD Symbol;Acc:61915]		ENSRNOG00000003497	Thoc6	THO complex subunit 6 [Source:RGD Symbol;Acc:708553]
ENSRNOG00000003590	Tom1l2	target of myb1 like 2 membrane trafficking protein [Source:RGD Symbol;Acc:1306728]		ENSRNOG00000003403	Slc35f5	solute carrier family 35, member F5 [Source:RGD Symbol;Acc:1308125]		ENSRNOG00000003504	Thsd8	thrombospondin type 1 domain containing 8 [Source:RGD Symbol;Acc:41288257]
ENSRNOG00000003592	Med28	mediator complex subunit 28 [Source:RGD Symbol;Acc:1305875]		ENSRNOG00000003407	Ptpn14	protein tyrosine phosphatase, non-receptor type 14 [Source:RGD Symbol;Acc:1307885]		ENSRNOG00000003506	Gosr2	golgi SNAP receptor complex member 2 [Source:RGD Symbol;Acc:62079]
ENSRNOG00000003594	Tmem183a	transmembrane protein 183A [Source:RGD Symbol;Acc:1309892]		ENSRNOG00000003424	Elac2	elaC ribonuclease Z 2 [Source:RGD Symbol;Acc:628882]		ENSRNOG00000003508	Ergic1	endoplasmic reticulum-golgi intermediate compartment 1 [Source:RGD Symbol;Acc:1585015]
ENSRNOG00000003597	Tuba4a	tubulin, alpha 4A [Source:RGD Symbol;Acc:1359623]		ENSRNOG00000003428	Rufy3	RUN and FYVE domain containing 3 [Source:RGD Symbol;Acc:1565242]		ENSRNOG00000003512	Gabra1	gamma-aminobutyric acid type A receptor subunit alpha 1 [Source:RGD Symbol;Acc:61855]
ENSRNOG00000003599	Utp3	UTP3, small subunit processome component [Source:RGD Symbol;Acc:1308540]		ENSRNOG00000003434	Ro60	Ro60, Y RNA binding protein [Source:RGD Symbol;Acc:1305083]		ENSRNOG00000003515	Ephx1	epoxide hydrolase 1 [Source:RGD Symbol;Acc:2557]
ENSRNOG00000003600	Pnpt1	polyribonucleotide nucleotidyltransferase 1 [Source:RGD Symbol;Acc:1307987]		ENSRNOG00000003439	Il15	interleukin 15 [Source:RGD Symbol;Acc:2887]		ENSRNOG00000003517	Tbx2	T-box transcription factor 2 [Source:RGD Symbol;Acc:1311014]
ENSRNOG00000003603	Arhgap44	Rho GTPase activating protein 44 [Source:RGD Symbol;Acc:1305664]		ENSRNOG00000003442	Adora1	adenosine A1 receptor [Source:RGD Symbol;Acc:2048]		ENSRNOG00000003520	Prdx2	peroxiredoxin 2 [Source:RGD Symbol;Acc:3838]
ENSRNOG00000003611	Dynlt3	dynein light chain Tctex-type 3 [Source:RGD Symbol;Acc:1549755]		ENSRNOG00000003453	Lypd1	Ly6/Plaur domain containing 1 [Source:RGD Symbol;Acc:1549754]		ENSRNOG00000003522	Mr1	major histocompatibility complex, class I-related [Source:RGD Symbol;Acc:1593291]
ENSRNOG00000003613	Mid1	midline 1 [Source:RGD Symbol;Acc:2640]		ENSRNOG00000003455	Zfp13	zinc finger protein 13 [Source:RGD Symbol;Acc:1304577]		ENSRNOG00000003524	Lrrc59	leucine rich repeat containing 59 [Source:RGD Symbol;Acc:1305092]
ENSRNOG00000003614	Mgat5	alpha-1,6-mannosylglycoprotein 6-beta-N-acetylglucosaminyltransferase [Source:RGD Symbol;Acc:620100]		ENSRNOG00000003461	Zfp330	zinc finger protein 330 [Source:RGD Symbol;Acc:1307510]		ENSRNOG00000003533	Clcn4	chloride voltage-gated channel 4 [Source:RGD Symbol;Acc:708381]
ENSRNOG00000003616	Grem2	gremlin 2, DAN family BMP antagonist [Source:RGD Symbol;Acc:1560008]		ENSRNOG00000003463	Srebf1	sterol regulatory element binding transcription factor 1 [Source:RGD Symbol;Acc:69423]		ENSRNOG00000003536	Rufy1	RUN and FYVE domain containing 1 [Source:RGD Symbol;Acc:1305099]
ENSRNOG00000003622	Cybb	cytochrome b-245 beta chain [Source:RGD Symbol;Acc:620574]		ENSRNOG00000003464	Hid1	HID1 domain containing [Source:RGD Symbol;Acc:1311422]		ENSRNOG00000003538	Adamts4	ADAM metallopeptidase with thrombospondin type 1 motif, 4 [Source:RGD Symbol;Acc:621242]
ENSRNOG00000003625	Ubxn4	UBX domain protein 4 [Source:RGD Symbol;Acc:1307451]		ENSRNOG00000003469	MAST1	microtubule associated serine/threonine kinase 1 [Source:RGD Symbol;Acc:631372]		ENSRNOG00000003541	Pggt1b	protein geranylgeranyltransferase type I subunit beta [Source:RGD Symbol;Acc:621754]
ENSRNOG00000003626	Atp5pd	ATP synthase peripheral stalk subunit d [Source:RGD Symbol;Acc:620083]		ENSRNOG00000003470	Fundc1	FUN14 domain containing 1 [Source:RGD Symbol;Acc:1563372]		ENSRNOG00000003542	Hcfc1r1	host cell factor C1 regulator 1 [Source:RGD Symbol;Acc:727975]
ENSRNOG00000003629	Nvl	nuclear VCP-like [Source:RGD Symbol;Acc:1311270]		ENSRNOG00000003472	Atp11c	ATPase phospholipid transporting 11C [Source:RGD Symbol;Acc:1564481]		ENSRNOG00000003545	Uchl5	ubiquitin C-terminal hydrolase L5 [Source:RGD Symbol;Acc:1305414]
ENSRNOG00000003634	Zfp354a	zinc finger protein 354A [Source:RGD Symbol;Acc:2967]		ENSRNOG00000003479	Rnf150	ring finger protein 150 [Source:RGD Symbol;Acc:1304572]		ENSRNOG00000003546	Tnfrsf12a	TNF receptor superfamily member 12A [Source:RGD Symbol;Acc:631329]
ENSRNOG00000003635	Disp1	dispatched RND transporter family member 1 [Source:RGD Symbol;Acc:1307675]		ENSRNOG00000003480	Aim2	absent in melanoma 2 [Source:RGD Symbol;Acc:1307283]		ENSRNOG00000003549	Cnpy2	canopy FGF signaling regulator 2 [Source:RGD Symbol;Acc:1589072]
ENSRNOG00000003643	Tab3	TGF-beta activated kinase 1 (MAP3K7) binding protein 3 [Source:RGD Symbol;Acc:1594527]		ENSRNOG00000003486	Mnda	myeloid cell nuclear differentiation antigen [Source:RGD Symbol;Acc:1306089]		ENSRNOG00000003550	Acbd6	acyl-CoA binding domain containing 6 [Source:RGD Symbol;Acc:1305030]
ENSRNOG00000003645	Hnrnpab	heterogeneous nuclear ribonucleoprotein A/B [Source:RGD Symbol;Acc:69255]		ENSRNOG00000003491	Prkca	protein kinase C, alpha [Source:RGD Symbol;Acc:3395]		ENSRNOG00000003551	B4galt3	beta-1,4-galactosyltransferase 3 [Source:RGD Symbol;Acc:1359221]
ENSRNOG00000003649	Qsox1	quiescin sulfhydryl oxidase 1 [Source:RGD Symbol;Acc:68957]		ENSRNOG00000003494	Ppfia4	PTPRF interacting protein alpha 4 [Source:RGD Symbol;Acc:620055]		ENSRNOG00000003553	Efemp1	EGF containing fibulin extracellular matrix protein 1 [Source:RGD Symbol;Acc:1308528]
ENSRNOG00000003650	Nt5c	5', 3'-nucleotidase, cytosolic [Source:RGD Symbol;Acc:2321875]		ENSRNOG00000003495	Prpf8	pre-mRNA processing factor 8 [Source:RGD Symbol;Acc:1305467]		ENSRNOG00000003554	Piga	phosphatidylinositol glycan anchor biosynthesis, class A [Source:RGD Symbol;Acc:1589723]
ENSRNOG00000003653	Fh	fumarate hydratase [Source:RGD Symbol;Acc:2614]		ENSRNOG00000003496	Tbc1d9	TBC1 domain family member 9 [Source:RGD Symbol;Acc:1308221]		ENSRNOG00000003559	Ccdc112	coiled-coil domain containing 112 [Source:RGD Symbol;Acc:1561942]
ENSRNOG00000003661	Sumo2	small ubiquitin-like modifier 2 [Source:RGD Symbol;Acc:621761]		ENSRNOG00000003497	Thoc6	THO complex subunit 6 [Source:RGD Symbol;Acc:708553]		ENSRNOG00000003562	Susd4	sushi domain containing 4 [Source:RGD Symbol;Acc:1564043]
ENSRNOG00000003666	Jchain	joining chain of multimeric IgA and IgM [Source:RGD Symbol;Acc:1310155]		ENSRNOG00000003504	Thsd8	thrombospondin type 1 domain containing 8 [Source:RGD Symbol;Acc:41288257]		ENSRNOG00000003563	Blmh	bleomycin hydrolase [Source:RGD Symbol;Acc:1304668]
ENSRNOG00000003673	Nup85	nucleoporin 85 [Source:RGD Symbol;Acc:1311942]		ENSRNOG00000003506	Gosr2	golgi SNAP receptor complex member 2 [Source:RGD Symbol;Acc:62079]		ENSRNOG00000003567	Ppox	protoporphyrinogen oxidase [Source:RGD Symbol;Acc:1310543]
ENSRNOG00000003674	Pir	pirin [Source:RGD Symbol;Acc:1359212]		ENSRNOG00000003508	Ergic1	endoplasmic reticulum-golgi intermediate compartment 1 [Source:RGD Symbol;Acc:1585015]		ENSRNOG00000003576	Ints2	integrator complex subunit 2 [Source:RGD Symbol;Acc:1305547]
ENSRNOG00000003679	Med13	mediator complex subunit 13 [Source:RGD Symbol;Acc:1304829]		ENSRNOG00000003510	Fmo2	flavin containing dimethylaniline monoxygenase 2 [Source:RGD Symbol;Acc:628600]		ENSRNOG00000003578	Fem1c	fem-1 homolog C [Source:RGD Symbol;Acc:1309322]
ENSRNOG00000003680	Gabrb2	gamma-aminobutyric acid type A receptor subunit beta 2 [Source:RGD Symbol;Acc:2650]		ENSRNOG00000003512	Gabra1	gamma-aminobutyric acid type A receptor subunit alpha 1 [Source:RGD Symbol;Acc:61855]		ENSRNOG00000003583	Smyd2	SET and MYND domain containing 2 [Source:RGD Symbol;Acc:727785]
ENSRNOG00000003682	Hook2	hook microtubule-tethering protein 2 [Source:RGD Symbol;Acc:1310171]		ENSRNOG00000003515	Ephx1	epoxide hydrolase 1 [Source:RGD Symbol;Acc:2557]		ENSRNOG00000003590	Tom1l2	target of myb1 like 2 membrane trafficking protein [Source:RGD Symbol;Acc:1306728]
ENSRNOG00000003686	Tbl1x	transducin (beta)-like 1 X-linked [Source:RGD Symbol;Acc:1563868]		ENSRNOG00000003517	Tbx2	T-box transcription factor 2 [Source:RGD Symbol;Acc:1311014]		ENSRNOG00000003592	Med28	mediator complex subunit 28 [Source:RGD Symbol;Acc:1305875]
ENSRNOG00000003687	Rgs2	regulator of G-protein signaling 2 [Source:RGD Symbol;Acc:621665]		ENSRNOG00000003520	Prdx2	peroxiredoxin 2 [Source:RGD Symbol;Acc:3838]		ENSRNOG00000003594	Tmem183a	transmembrane protein 183A [Source:RGD Symbol;Acc:1309892]
ENSRNOG00000003689	Nono	non-POU domain containing, octamer-binding [Source:RGD Symbol;Acc:1549738]		ENSRNOG00000003522	Mr1	major histocompatibility complex, class I-related [Source:RGD Symbol;Acc:1593291]		ENSRNOG00000003597	Tuba4a	tubulin, alpha 4A [Source:RGD Symbol;Acc:1359623]
ENSRNOG00000003691	Tmed7	transmembrane p24 trafficking protein 7 [Source:RGD Symbol;Acc:727954]		ENSRNOG00000003524	Lrrc59	leucine rich repeat containing 59 [Source:RGD Symbol;Acc:1305092]		ENSRNOG00000003599	Utp3	UTP3, small subunit processome component [Source:RGD Symbol;Acc:1308540]
ENSRNOG00000003694	Prox1	prospero homeobox 1 [Source:RGD Symbol;Acc:1306890]		ENSRNOG00000003526	Sytl4	synaptotagmin-like 4 [Source:RGD Symbol;Acc:620204]		ENSRNOG00000003600	Pnpt1	polyribonucleotide nucleotidyltransferase 1 [Source:RGD Symbol;Acc:1307987]
ENSRNOG00000003699	Endov	endonuclease V [Source:RGD Symbol;Acc:1562414]		ENSRNOG00000003533	Clcn4	chloride voltage-gated channel 4 [Source:RGD Symbol;Acc:708381]		ENSRNOG00000003603	Arhgap44	Rho GTPase activating protein 44 [Source:RGD Symbol;Acc:1305664]
ENSRNOG00000003703	Mcm6	minichromosome maintenance complex component 6 [Source:RGD Symbol;Acc:61967]		ENSRNOG00000003536	Rufy1	RUN and FYVE domain containing 1 [Source:RGD Symbol;Acc:1305099]		ENSRNOG00000003611	Dynlt3	dynein light chain Tctex-type 3 [Source:RGD Symbol;Acc:1549755]
ENSRNOG00000003704	Fam184b	family with sequence similarity 184, member B [Source:RGD Symbol;Acc:1564950]		ENSRNOG00000003538	Adamts4	ADAM metallopeptidase with thrombospondin type 1 motif, 4 [Source:RGD Symbol;Acc:621242]		ENSRNOG00000003613	Mid1	midline 1 [Source:RGD Symbol;Acc:2640]
ENSRNOG00000003706	Ufc1	ubiquitin-fold modifier conjugating enzyme 1 [Source:RGD Symbol;Acc:1303313]		ENSRNOG00000003541	Pggt1b	protein geranylgeranyltransferase type I subunit beta [Source:RGD Symbol;Acc:621754]		ENSRNOG00000003614	Mgat5	alpha-1,6-mannosylglycoprotein 6-beta-N-acetylglucosaminyltransferase [Source:RGD Symbol;Acc:620100]
ENSRNOG00000003707	Zmym3	zinc finger MYM-type containing 3 [Source:RGD Symbol;Acc:1564967]		ENSRNOG00000003542	Hcfc1r1	host cell factor C1 regulator 1 [Source:RGD Symbol;Acc:727975]		ENSRNOG00000003616	Grem2	gremlin 2, DAN family BMP antagonist [Source:RGD Symbol;Acc:1560008]
ENSRNOG00000003712	Ppp4r3b	protein phosphatase 4, regulatory subunit 3B [Source:RGD Symbol;Acc:1309450]		ENSRNOG00000003545	Uchl5	ubiquitin C-terminal hydrolase L5 [Source:RGD Symbol;Acc:1305414]		ENSRNOG00000003622	Cybb	cytochrome b-245 beta chain [Source:RGD Symbol;Acc:620574]
ENSRNOG00000003714	Clk4	CDC-like kinase 4 [Source:RGD Symbol;Acc:1310274]		ENSRNOG00000003546	Tnfrsf12a	TNF receptor superfamily member 12A [Source:RGD Symbol;Acc:631329]		ENSRNOG00000003625	Ubxn4	UBX domain protein 4 [Source:RGD Symbol;Acc:1307451]
ENSRNOG00000003717	Cnih4	cornichon family AMPA receptor auxiliary protein 4 [Source:RGD Symbol;Acc:1559740]		ENSRNOG00000003549	Cnpy2	canopy FGF signaling regulator 2 [Source:RGD Symbol;Acc:1589072]		ENSRNOG00000003626	Atp5pd	ATP synthase peripheral stalk subunit d [Source:RGD Symbol;Acc:620083]
ENSRNOG00000003719	Atpaf2	ATP synthase mitochondrial F1 complex assembly factor 2 [Source:RGD Symbol;Acc:1305161]		ENSRNOG00000003550	Acbd6	acyl-CoA binding domain containing 6 [Source:RGD Symbol;Acc:1305030]		ENSRNOG00000003629	Nvl	nuclear VCP-like [Source:RGD Symbol;Acc:1311270]
ENSRNOG00000003720	Prrx1	paired related homeobox 1 [Source:RGD Symbol;Acc:628884]		ENSRNOG00000003551	B4galt3	beta-1,4-galactosyltransferase 3 [Source:RGD Symbol;Acc:1359221]		ENSRNOG00000003634	Zfp354a	zinc finger protein 354A [Source:RGD Symbol;Acc:2967]
ENSRNOG00000003723	Wdr26	WD repeat domain 26 [Source:RGD Symbol;Acc:1565589]		ENSRNOG00000003553	Efemp1	EGF containing fibulin extracellular matrix protein 1 [Source:RGD Symbol;Acc:1308528]		ENSRNOG00000003635	Disp1	dispatched RND transporter family member 1 [Source:RGD Symbol;Acc:1307675]
ENSRNOG00000003724	Mrpl27	mitochondrial ribosomal protein L27 [Source:RGD Symbol;Acc:1309090]		ENSRNOG00000003554	Piga	phosphatidylinositol glycan anchor biosynthesis, class A [Source:RGD Symbol;Acc:1589723]		ENSRNOG00000003643	Tab3	TGF-beta activated kinase 1 (MAP3K7) binding protein 3 [Source:RGD Symbol;Acc:1594527]
ENSRNOG00000003728	Xylt2	xylosyltransferase 2 [Source:RGD Symbol;Acc:619765]		ENSRNOG00000003559	Ccdc112	coiled-coil domain containing 112 [Source:RGD Symbol;Acc:1561942]		ENSRNOG00000003645	Hnrnpab	heterogeneous nuclear ribonucleoprotein A/B [Source:RGD Symbol;Acc:69255]
ENSRNOG00000003732	Flrt2	fibronectin leucine rich transmembrane protein 2 [Source:RGD Symbol;Acc:1308574]		ENSRNOG00000003562	Susd4	sushi domain containing 4 [Source:RGD Symbol;Acc:1564043]		ENSRNOG00000003649	Qsox1	quiescin sulfhydryl oxidase 1 [Source:RGD Symbol;Acc:68957]
ENSRNOG00000003736	Col5a2	collagen type V alpha 2 chain [Source:RGD Symbol;Acc:70921]		ENSRNOG00000003563	Blmh	bleomycin hydrolase [Source:RGD Symbol;Acc:1304668]		ENSRNOG00000003650	Nt5c	5', 3'-nucleotidase, cytosolic [Source:RGD Symbol;Acc:2321875]
ENSRNOG00000003741	Nptx1	neuronal pentraxin 1 [Source:RGD Symbol;Acc:628894]		ENSRNOG00000003567	Ppox	protoporphyrinogen oxidase [Source:RGD Symbol;Acc:1310543]		ENSRNOG00000003653	Fh	fumarate hydratase [Source:RGD Symbol;Acc:2614]
ENSRNOG00000003742	Cdkl5	cyclin-dependent kinase-like 5 [Source:RGD Symbol;Acc:2324133]		ENSRNOG00000003576	Ints2	integrator complex subunit 2 [Source:RGD Symbol;Acc:1305547]		ENSRNOG00000003654	Cldn9	claudin 9 [Source:RGD Symbol;Acc:1308999]
ENSRNOG00000003743	Dars1	aspartyl-tRNA synthetase 1 [Source:RGD Symbol;Acc:621167]		ENSRNOG00000003578	Fem1c	fem-1 homolog C [Source:RGD Symbol;Acc:1309322]		ENSRNOG00000003661	Sumo2	small ubiquitin-like modifier 2 [Source:RGD Symbol;Acc:621761]
ENSRNOG00000003745	Atf3	activating transcription factor 3 [Source:RGD Symbol;Acc:2165]		ENSRNOG00000003583	Smyd2	SET and MYND domain containing 2 [Source:RGD Symbol;Acc:727785]		ENSRNOG00000003666	Jchain	joining chain of multimeric IgA and IgM [Source:RGD Symbol;Acc:1310155]
ENSRNOG00000003747	Get3	guided entry of tail-anchored proteins factor 3, ATPase [Source:RGD Symbol;Acc:1307906]		ENSRNOG00000003590	Tom1l2	target of myb1 like 2 membrane trafficking protein [Source:RGD Symbol;Acc:1306728]		ENSRNOG00000003673	Nup85	nucleoporin 85 [Source:RGD Symbol;Acc:1311942]
ENSRNOG00000003749	Xk	X-linked Kx blood group antigen, Kell and VPS13A binding protein [Source:RGD Symbol;Acc:1359650]		ENSRNOG00000003592	Med28	mediator complex subunit 28 [Source:RGD Symbol;Acc:1305875]		ENSRNOG00000003674	Pir	pirin [Source:RGD Symbol;Acc:1359212]
ENSRNOG00000003755	Clgn	calmegin [Source:RGD Symbol;Acc:1592643]		ENSRNOG00000003594	Tmem183a	transmembrane protein 183A [Source:RGD Symbol;Acc:1309892]		ENSRNOG00000003679	Med13	mediator complex subunit 13 [Source:RGD Symbol;Acc:1304829]
ENSRNOG00000003756	Lancl3	LanC like family member 3 [Source:RGD Symbol;Acc:1563642]		ENSRNOG00000003597	Tuba4a	tubulin, alpha 4A [Source:RGD Symbol;Acc:1359623]		ENSRNOG00000003680	Gabrb2	gamma-aminobutyric acid type A receptor subunit beta 2 [Source:RGD Symbol;Acc:2650]
ENSRNOG00000003759	Galc	galactosylceramidase [Source:RGD Symbol;Acc:1359384]		ENSRNOG00000003599	Utp3	UTP3, small subunit processome component [Source:RGD Symbol;Acc:1308540]		ENSRNOG00000003682	Hook2	hook microtubule-tethering protein 2 [Source:RGD Symbol;Acc:1310171]
ENSRNOG00000003762	Smarca1	SWI/SNF related, matrix associated, actin dependent regulator of chromatin, subfamily a, member 1 [Source:RGD Symbol;Acc:1561046]		ENSRNOG00000003600	Pnpt1	polyribonucleotide nucleotidyltransferase 1 [Source:RGD Symbol;Acc:1307987]		ENSRNOG00000003686	Tbl1x	transducin (beta)-like 1 X-linked [Source:RGD Symbol;Acc:1563868]
ENSRNOG00000003763	Prdx4	peroxiredoxin 4 [Source:RGD Symbol;Acc:620043]		ENSRNOG00000003603	Arhgap44	Rho GTPase activating protein 44 [Source:RGD Symbol;Acc:1305664]		ENSRNOG00000003687	Rgs2	regulator of G-protein signaling 2 [Source:RGD Symbol;Acc:621665]
ENSRNOG00000003767	Rps6kc1	ribosomal protein S6 kinase C1 [Source:RGD Symbol;Acc:1306578]		ENSRNOG00000003611	Dynlt3	dynein light chain Tctex-type 3 [Source:RGD Symbol;Acc:1549755]		ENSRNOG00000003689	Nono	non-POU domain containing, octamer-binding [Source:RGD Symbol;Acc:1549738]
ENSRNOG00000003769	Tmem163	transmembrane protein 163 [Source:RGD Symbol;Acc:1306212]		ENSRNOG00000003613	Mid1	midline 1 [Source:RGD Symbol;Acc:2640]		ENSRNOG00000003691	Tmed7	transmembrane p24 trafficking protein 7 [Source:RGD Symbol;Acc:727954]
ENSRNOG00000003772	Csrp2	cysteine and glycine-rich protein 2 [Source:RGD Symbol;Acc:61950]		ENSRNOG00000003614	Mgat5	alpha-1,6-mannosylglycoprotein 6-beta-N-acetylglucosaminyltransferase [Source:RGD Symbol;Acc:620100]		ENSRNOG00000003694	Prox1	prospero homeobox 1 [Source:RGD Symbol;Acc:1306890]
ENSRNOG00000003773	Hmox2	heme oxygenase 2 [Source:RGD Symbol;Acc:67402]		ENSRNOG00000003616	Grem2	gremlin 2, DAN family BMP antagonist [Source:RGD Symbol;Acc:1560008]		ENSRNOG00000003699	Endov	endonuclease V [Source:RGD Symbol;Acc:1562414]
ENSRNOG00000003778	Opn3	opsin 3 [Source:RGD Symbol;Acc:1594385]		ENSRNOG00000003620	Fmo3	flavin containing dimethylaniline monoxygenase 3 [Source:RGD Symbol;Acc:619761]		ENSRNOG00000003703	Mcm6	minichromosome maintenance complex component 6 [Source:RGD Symbol;Acc:61967]
ENSRNOG00000003779	Dedd	death effector domain-containing [Source:RGD Symbol;Acc:620050]		ENSRNOG00000003622	Cybb	cytochrome b-245 beta chain [Source:RGD Symbol;Acc:620574]		ENSRNOG00000003704	Fam184b	family with sequence similarity 184, member B [Source:RGD Symbol;Acc:1564950]
ENSRNOG00000003782	Acot9	acyl-CoA thioesterase 9 [Source:RGD Symbol;Acc:1359188]		ENSRNOG00000003625	Ubxn4	UBX domain protein 4 [Source:RGD Symbol;Acc:1307451]		ENSRNOG00000003706	Ufc1	ubiquitin-fold modifier conjugating enzyme 1 [Source:RGD Symbol;Acc:1303313]
ENSRNOG00000003784	Rilp	Rab interacting lysosomal protein [Source:RGD Symbol;Acc:1307691]		ENSRNOG00000003626	Atp5pd	ATP synthase peripheral stalk subunit d [Source:RGD Symbol;Acc:620083]		ENSRNOG00000003707	Zmym3	zinc finger MYM-type containing 3 [Source:RGD Symbol;Acc:1564967]
ENSRNOG00000003785	Usp43	ubiquitin specific peptidase 43 [Source:RGD Symbol;Acc:2303824]		ENSRNOG00000003629	Nvl	nuclear VCP-like [Source:RGD Symbol;Acc:1311270]		ENSRNOG00000003709	Kmo	kynurenine 3-monooxygenase [Source:RGD Symbol;Acc:620610]
ENSRNOG00000003786	Tspan6	tetraspanin 6 [Source:RGD Symbol;Acc:1560160]		ENSRNOG00000003634	Zfp354a	zinc finger protein 354A [Source:RGD Symbol;Acc:2967]		ENSRNOG00000003712	Ppp4r3b	protein phosphatase 4, regulatory subunit 3B [Source:RGD Symbol;Acc:1309450]
ENSRNOG00000003787	Lcorl	ligand dependent nuclear receptor corepressor-like [Source:RGD Symbol;Acc:1561241]		ENSRNOG00000003635	Disp1	dispatched RND transporter family member 1 [Source:RGD Symbol;Acc:1307675]		ENSRNOG00000003714	Clk4	CDC-like kinase 4 [Source:RGD Symbol;Acc:1310274]
ENSRNOG00000003792	Med14	mediator complex subunit 14 [Source:RGD Symbol;Acc:1560170]		ENSRNOG00000003643	Tab3	TGF-beta activated kinase 1 (MAP3K7) binding protein 3 [Source:RGD Symbol;Acc:1594527]		ENSRNOG00000003717	Cnih4	cornichon family AMPA receptor auxiliary protein 4 [Source:RGD Symbol;Acc:1559740]
ENSRNOG00000003794	Nmral1	NmrA like redox sensor 1 [Source:RGD Symbol;Acc:1311451]		ENSRNOG00000003645	Hnrnpab	heterogeneous nuclear ribonucleoprotein A/B [Source:RGD Symbol;Acc:69255]		ENSRNOG00000003719	Atpaf2	ATP synthase mitochondrial F1 complex assembly factor 2 [Source:RGD Symbol;Acc:1305161]
ENSRNOG00000003795	Angel2	angel homolog 2 [Source:RGD Symbol;Acc:1305056]		ENSRNOG00000003649	Qsox1	quiescin sulfhydryl oxidase 1 [Source:RGD Symbol;Acc:68957]		ENSRNOG00000003720	Prrx1	paired related homeobox 1 [Source:RGD Symbol;Acc:628884]
ENSRNOG00000003797	Mrps7	mitochondrial ribosomal protein S7 [Source:RGD Symbol;Acc:1309164]		ENSRNOG00000003650	Nt5c	5', 3'-nucleotidase, cytosolic [Source:RGD Symbol;Acc:2321875]		ENSRNOG00000003723	Wdr26	WD repeat domain 26 [Source:RGD Symbol;Acc:1565589]
ENSRNOG00000003800	Rgs9	regulator of G-protein signaling 9 [Source:RGD Symbol;Acc:3572]		ENSRNOG00000003653	Fh	fumarate hydratase [Source:RGD Symbol;Acc:2614]		ENSRNOG00000003724	Mrpl27	mitochondrial ribosomal protein L27 [Source:RGD Symbol;Acc:1309090]
ENSRNOG00000003803	Zdhhc17	zinc finger DHHC-type palmitoyltransferase 17 [Source:RGD Symbol;Acc:1595790]		ENSRNOG00000003654	Cldn9	claudin 9 [Source:RGD Symbol;Acc:1308999]		ENSRNOG00000003728	Xylt2	xylosyltransferase 2 [Source:RGD Symbol;Acc:619765]
ENSRNOG00000003805	Rnft1	ring finger protein, transmembrane 1 [Source:RGD Symbol;Acc:1562411]		ENSRNOG00000003657	Pkmyt1	protein kinase, membrane associated tyrosine/threonine 1 [Source:RGD Symbol;Acc:1305434]		ENSRNOG00000003732	Flrt2	fibronectin leucine rich transmembrane protein 2 [Source:RGD Symbol;Acc:1308574]
ENSRNOG00000003809	Sat1	spermidine/spermine N1-acetyl transferase 1 [Source:RGD Symbol;Acc:1586174]		ENSRNOG00000003661	Sumo2	small ubiquitin-like modifier 2 [Source:RGD Symbol;Acc:621761]		ENSRNOG00000003736	Col5a2	collagen type V alpha 2 chain [Source:RGD Symbol;Acc:70921]
ENSRNOG00000003812	Nlgn3	neuroligin 3 [Source:RGD Symbol;Acc:621119]		ENSRNOG00000003666	Jchain	joining chain of multimeric IgA and IgM [Source:RGD Symbol;Acc:1310155]		ENSRNOG00000003741	Nptx1	neuronal pentraxin 1 [Source:RGD Symbol;Acc:628894]
ENSRNOG00000003815	Slc25a11	solute carrier family 25 member 11 [Source:RGD Symbol;Acc:708476]		ENSRNOG00000003673	Nup85	nucleoporin 85 [Source:RGD Symbol;Acc:1311942]		ENSRNOG00000003742	Cdkl5	cyclin-dependent kinase-like 5 [Source:RGD Symbol;Acc:2324133]
ENSRNOG00000003816	Tada1	transcriptional adaptor 1 [Source:RGD Symbol;Acc:1306774]		ENSRNOG00000003674	Pir	pirin [Source:RGD Symbol;Acc:1359212]		ENSRNOG00000003743	Dars1	aspartyl-tRNA synthetase 1 [Source:RGD Symbol;Acc:621167]
ENSRNOG00000003821	Rptor	regulatory associated protein of MTOR, complex 1 [Source:RGD Symbol;Acc:1311784]		ENSRNOG00000003679	Med13	mediator complex subunit 13 [Source:RGD Symbol;Acc:1304829]		ENSRNOG00000003745	Atf3	activating transcription factor 3 [Source:RGD Symbol;Acc:2165]
ENSRNOG00000003822	Slu7	SLU7 homolog, splicing factor [Source:RGD Symbol;Acc:631432]		ENSRNOG00000003680	Gabrb2	gamma-aminobutyric acid type A receptor subunit beta 2 [Source:RGD Symbol;Acc:2650]		ENSRNOG00000003747	Get3	guided entry of tail-anchored proteins factor 3, ATPase [Source:RGD Symbol;Acc:1307906]
ENSRNOG00000003825	Wdr75	WD repeat domain 75 [Source:RGD Symbol;Acc:1564869]		ENSRNOG00000003682	Hook2	hook microtubule-tethering protein 2 [Source:RGD Symbol;Acc:1310171]		ENSRNOG00000003748	Tasl	TLR adaptor interacting with endolysosomal SLC15A4 [Source:RGD Symbol;Acc:1565785]
ENSRNOG00000003827	Wipi1	WD repeat domain, phosphoinositide interacting 1 [Source:RGD Symbol;Acc:1307754]		ENSRNOG00000003686	Tbl1x	transducin (beta)-like 1 X-linked [Source:RGD Symbol;Acc:1563868]		ENSRNOG00000003749	Xk	X-linked Kx blood group antigen, Kell and VPS13A binding protein [Source:RGD Symbol;Acc:1359650]
ENSRNOG00000003829	Ap3s1	adaptor related protein complex 3 subunit sigma 1 [Source:RGD Symbol;Acc:1311115]		ENSRNOG00000003687	Rgs2	regulator of G-protein signaling 2 [Source:RGD Symbol;Acc:621665]		ENSRNOG00000003759	Galc	galactosylceramidase [Source:RGD Symbol;Acc:1359384]
ENSRNOG00000003831	Tdp1	tyrosyl-DNA phosphodiesterase 1 [Source:RGD Symbol;Acc:1309618]		ENSRNOG00000003689	Nono	non-POU domain containing, octamer-binding [Source:RGD Symbol;Acc:1549738]		ENSRNOG00000003762	Smarca1	SWI/SNF related, matrix associated, actin dependent regulator of chromatin, subfamily a, member 1 [Source:RGD Symbol;Acc:1561046]
ENSRNOG00000003832	Vash2	vasohibin 2 [Source:RGD Symbol;Acc:1564105]		ENSRNOG00000003691	Tmed7	transmembrane p24 trafficking protein 7 [Source:RGD Symbol;Acc:727954]		ENSRNOG00000003763	Prdx4	peroxiredoxin 4 [Source:RGD Symbol;Acc:620043]
ENSRNOG00000003833	Nenf	neudesin neurotrophic factor [Source:RGD Symbol;Acc:1303289]		ENSRNOG00000003694	Prox1	prospero homeobox 1 [Source:RGD Symbol;Acc:1306890]		ENSRNOG00000003767	Rps6kc1	ribosomal protein S6 kinase C1 [Source:RGD Symbol;Acc:1306578]
[truncated: 13,068 more rows]

## Sheet: Supplementary Table S4
Supplementary Table S4. Summary of DEGs in CVST 2d vs Sham comparison.
[truncated: 3,317 more rows]

## Sheet: Supplementary Table S5
Supplementary Table S5. Summary of differentially expressed genes in CVST 7d vs Sham comparison.
[truncated: 337 more rows]

[truncated: 10 more sheets: Supplementary Table S6, Supplementary Table S7, Supplementary Table S8, Supplementary Table 9, Supplementary Table S10, Supplementary Table S11, Supplementary Table S12, Supplementary Table S13, Supplementary Table S14, Supplementary Table S15]
